# Supplementary material for: (E)-2-[4-(Diethyl­amino)­styr­yl]-1-methyl­pyridinium 4-meth­oxy­benzene­sulfonate monohydrate
Source: Acta Crystallogr Sect E Struct Rep Online. 2012 Aug 15;68(Pt 9):o2728–9. doi: 10.1107/S1600536812035258 (PMC3435741; doi:10.1107/S1600536812035258)
Supplement: Supplementary file 1 [file e-68-o2728-sup1.cif]

##############################################################################
#                                                                            #
# This CIF contains the data in a paper accepted for publication in          #
# Acta Crystallographica Section E. It conforms to the requirements of       #
# Notes for Authors for Acta Crystallographica Section E, and has been       #
# peer reviewed under the auspices of the IUCr Commission on Journals.       #
#                                                                            #
# Full details of the Crystallographic Information File format               #
# are given in the paper "The Crystallographic Information File (CIF):       #
# a New Standard Archive File for Crystallography" by S. R. Hall, F. H.      #
# Allen and I. D. Brown [Acta Cryst. (1991), A47, 655-685].                  #
#                                                                            #
# The current version of the core CIF dictionary is obtainable from          #
# ftp://ftp.iucr.org/pub/cif_core.dic.                                       #
#                                                                            #
# Software is freely available for graphical display of the structure(s)     #
# in this CIF. For information consult the CIF software page                 #
# http://www.iucr.org/resources/cif/software.                                #
#                                                                            #
# This file may be used for bona fide research purposes within the           #
# scientific community so long as proper attribution is given to the journal # 
# article from which it was obtained.                                        #
#                                                                            #
##############################################################################
data_global
_audit_creation_method     'form.cif (version 2.0)'
_journal_data_validation_number     ?
_journal_date_recd_electronic     2012-07-30
_journal_date_accepted     2012-08-09
_journal_name_full     'Acta Crystallographica, Section E'
_journal_year     2012
_journal_volume     68
_journal_issue      9
_journal_page_first     o2728
_journal_page_last     o2729
_journal_paper_category     QO
_journal_paper_doi     10.1107/S1600536812035258
_journal_coeditor_code     IS5179
_publ_contact_author_name     'Assoc.Prof. Dr. Suchada Chantrapromma'
_publ_contact_author_address
;
      Department of Chemistry
      Faculty of Science
      Prince of Songkla University
      Hat-Yai, Songkhla 90112
      Thailand
;
_publ_contact_author_email     'suchada.c@psu.ac.th'
_publ_contact_author_fax     '66 74 212918'
_publ_contact_author_phone     '66 74 288447'
_publ_section_title
;
(<i>E</i>)-2-[4-(Diethylamino)styryl]-1-methylpyridinium
4-methoxybenzenesulfonate monohydrate
;
loop_
    _publ_author_name
    _publ_author_footnote
    _publ_author_address
    'Suchada Chantrapromma'
;
      Thomson Reuters ResearcherID: A-5085-2009.
;
;     Crystal Materials Research Unit
      Department of Chemistry
      Faculty of Science
      Prince of Songkla University
      Hat-Yai, Songkhla 90112
      Thailand
;
    'Narissara Kaewmanee' ?
;     Crystal Materials Research Unit
      Department of Chemistry
      Faculty of Science
      Prince of Songkla University
      Hat-Yai, Songkhla 90112
      Thailand
;
    'Nawong Boonnak' ?
;     Crystal Materials Research Unit
      Department of Chemistry
      Faculty of Science
      Prince of Songkla University
      Hat-Yai, Songkhla 90112
      Thailand
;
    'Teerasak Anantapong' ?
;     Department of Biotechnology
      Faculty of Agro-Industry
      Prince of Songkla University
      Hat-Yai, Songkhla 90112
      Thailand
;
    'Hoong-Kun Fun'
;
      Additional correspondence author, e-mail: hkfun@usm.my.
      Thomson Reuters ResearcherID: A-3561-2009.
;
;     X-ray Crystallography Unit
      School of Physics
      Universiti Sains Malaysia
      11800 USM, Penang
      Malaysia
;
data_I
_audit_creation_method     SHELXL-97
_chemical_name_systematic
;
(<i>E</i>)-2-[4-(Diethylamino)styryl]-1-methylpyridinium
4-methoxybenzenesulfonate monohydrate
;
_chemical_name_common
;
;
_chemical_formula_moiety     'C18 H23 N2 +, C7 H7 O4 S -, H2 O'
_chemical_formula_sum     'C25 H32 N2 O5 S'
_chemical_formula_iupac     'C18 H23 N2 +, C7 H7 O4 S -, H2 O'
_chemical_formula_weight     472.60
_chemical_melting_point     ?
_chemical_melting_point_gt     421
_chemical_melting_point_lt     423
_symmetry_cell_setting     triclinic
_symmetry_space_group_name_H-M     'P -1'
_symmetry_space_group_name_Hall     '-P 1'
loop_
    _symmetry_equiv_pos_as_xyz
    'x, y, z'
    '-x, -y, -z'
_cell_length_a     7.4430(2)
_cell_length_b     10.3298(2)
_cell_length_c     16.3817(4)
_cell_angle_alpha     91.2650(10)
_cell_angle_beta     100.7940(10)
_cell_angle_gamma     102.2810(10)
_cell_volume     1206.39(5)
_cell_formula_units_Z     2
_cell_measurement_reflns_used     6988
_cell_measurement_theta_min     2.02
_cell_measurement_theta_max     30.00
_cell_measurement_temperature     298(2)
_exptl_crystal_description     Needle
_exptl_crystal_colour     Orange
_exptl_crystal_size_max     0.53
_exptl_crystal_size_mid     0.19
_exptl_crystal_size_min     0.13
_exptl_crystal_density_diffrn     1.301
_exptl_crystal_density_meas     ?
_exptl_crystal_density_method     'not measured'
_exptl_crystal_F_000     504
_exptl_absorpt_coefficient_mu     0.173
_exptl_absorpt_correction_type     multi-scan
_exptl_absorpt_process_details     '(SADABS; Bruker, 2009)'
_exptl_absorpt_correction_T_min     0.9142
_exptl_absorpt_correction_T_max     0.9782
_exptl_special_details     ?
_diffrn_ambient_temperature     298(2)
_diffrn_radiation_type     'MoK\a'
_diffrn_radiation_wavelength     0.71073
_diffrn_radiation_source     'sealed tube'
_diffrn_radiation_monochromator     'graphite'
_diffrn_measurement_device_type     'Bruker APEXII CCD area-detector'
_diffrn_measurement_method     '\f and \w scans'
_diffrn_detector_area_resol_mean     ?
_diffrn_reflns_number     28598
_diffrn_reflns_av_R_equivalents     0.0291
_diffrn_reflns_av_sigmaI/netI     0.0299
_diffrn_reflns_theta_min     2.02
_diffrn_reflns_theta_max     30.00
_diffrn_reflns_theta_full     30.00
_diffrn_measured_fraction_theta_max     0.994
_diffrn_measured_fraction_theta_full     0.994
_diffrn_reflns_limit_h_min     -10
_diffrn_reflns_limit_h_max     10
_diffrn_reflns_limit_k_min     -14
_diffrn_reflns_limit_k_max     14
_diffrn_reflns_limit_l_min     -23
_diffrn_reflns_limit_l_max     23
_diffrn_standards_number     0
_diffrn_standards_interval_count     ?
_diffrn_standards_interval_time     ?
_diffrn_standards_decay_%     ?
_refine_special_details
;
Refinement of <i>F</i>^2^ against ALL reflections. The weighted <i>R</i>-factor
<i>wR</i> and goodness of fit <i>S</i> are based on <i>F</i>^2^, conventional
<i>R</i>-factors <i>R</i> are based on <i>F</i>, with <i>F</i> set to zero for
negative <i>F</i>^2^. The threshold expression of <i>F</i>^2^ >
\s(<i>F</i>^2^) is used only for calculating <i>R</i>-factors(gt) <i>etc</i>.
and is not relevant to the choice of reflections for refinement.
<i>R</i>-factors based on <i>F</i>^2^ are statistically about twice as large
as those based on <i>F</i>, and <i>R</i>- factors based on ALL data will be
even larger.
;
_reflns_number_total     6988
_reflns_number_gt     4465
_reflns_threshold_expression     I>2\s(I)
_refine_ls_structure_factor_coef     Fsqd
_refine_ls_matrix_type     full
_refine_ls_R_factor_all     0.0827
_refine_ls_R_factor_gt     0.0491
_refine_ls_wR_factor_gt     0.1259
_refine_ls_wR_factor_ref     0.1445
_refine_ls_goodness_of_fit_ref     1.059
_refine_ls_restrained_S_all     1.059
_refine_ls_number_reflns     6988
_refine_ls_number_parameters     312
_refine_ls_number_restraints     0
_refine_ls_hydrogen_treatment     constr
_refine_ls_weighting_scheme     calc
_refine_ls_weighting_details
         'calc w=1/[\s^2^(Fo^2^)+(0.0616P)^2^+0.1741P] where P=(Fo^2^+2Fc^2^)/3'
_atom_sites_solution_hydrogens     geom
_atom_sites_solution_primary     direct
_atom_sites_solution_secondary     difmap
_refine_ls_shift/su_max     0.001
_refine_ls_shift/su_mean     0.001
_refine_diff_density_max     0.290
_refine_diff_density_min     -0.323
_refine_ls_extinction_method     none
_refine_ls_extinction_coef     ?
loop_
    _atom_type_symbol
    _atom_type_description
    _atom_type_scat_dispersion_real
    _atom_type_scat_dispersion_imag
    _atom_type_scat_source
    'C' 'C' 0.0033 0.0016
                         'International Tables Vol C Tables 4.2.6.8 and 6.1.1.4'
    'H' 'H' 0.0000 0.0000
                         'International Tables Vol C Tables 4.2.6.8 and 6.1.1.4'
    'N' 'N' 0.0061 0.0033
                         'International Tables Vol C Tables 4.2.6.8 and 6.1.1.4'
    'O' 'O' 0.0106 0.0060
                         'International Tables Vol C Tables 4.2.6.8 and 6.1.1.4'
    'S' 'S' 0.1246 0.1234
                         'International Tables Vol C Tables 4.2.6.8 and 6.1.1.4'
_computing_data_collection     'APEX2 (Bruker, 2009)'
_computing_cell_refinement     'SAINT (Bruker, 2009)'
_computing_data_reduction     'SAINT (Bruker, 2009)'
_computing_structure_solution     'SHELXTL (Sheldrick, 2008)'
_computing_structure_refinement     'SHELXTL (Sheldrick, 2008)'
_computing_molecular_graphics     'SHELXTL (Sheldrick, 2008)'
_computing_publication_material
;
SHELXTL (Sheldrick, 2008) and PLATON (Spek, 2009)
;
loop_
    _atom_site_type_symbol
    _atom_site_label
    _atom_site_fract_x
    _atom_site_fract_y
    _atom_site_fract_z
    _atom_site_U_iso_or_equiv
    _atom_site_adp_type
    _atom_site_calc_flag
    _atom_site_refinement_flags
    _atom_site_occupancy
    _atom_site_symmetry_multiplicity
    _atom_site_disorder_assembly
    _atom_site_disorder_group
    N N1 -0.50562(17) 1.00872(12) 0.61471(8) 0.0443(3) Uani d . 1 1 . .
    N N2 0.6382(2) 0.95002(15) 0.87724(11) 0.0724(5) Uani d . 1 1 . .
    C C1 -0.6858(2) 0.98155(17) 0.57237(10) 0.0522(4) Uani d . 1 1 . .
    H H1A -0.7540 1.0476 0.5693 0.063 Uiso calc R 1 1 . .
    C C2 -0.7688(2) 0.85902(18) 0.53425(11) 0.0594(4) Uani d . 1 1 . .
    H H2A -0.8923 0.8413 0.5053 0.071 Uiso calc R 1 1 . .
    C C3 -0.6657(3) 0.76154(18) 0.53944(11) 0.0615(5) Uani d . 1 1 . .
    H H3A -0.7199 0.6772 0.5142 0.074 Uiso calc R 1 1 . .
    C C4 -0.4839(2) 0.78983(16) 0.58190(11) 0.0548(4) Uani d . 1 1 . .
    H H4A -0.4149 0.7243 0.5845 0.066 Uiso calc R 1 1 . .
    C C5 -0.3994(2) 0.91516(15) 0.62153(9) 0.0448(3) Uani d . 1 1 . .
    C C6 -0.2092(2) 0.94942(16) 0.66919(10) 0.0499(4) Uani d . 1 1 . .
    H H6A -0.1625 1.0363 0.6914 0.060 Uiso calc R 1 1 . .
    C C7 -0.0969(2) 0.86422(16) 0.68320(10) 0.0494(4) Uani d . 1 1 . .
    H H7A -0.1447 0.7789 0.6583 0.059 Uiso calc R 1 1 . .
    C C8 0.0914(2) 0.88967(15) 0.73292(9) 0.0456(3) Uani d . 1 1 . .
    C C9 0.1915(2) 0.78913(16) 0.74038(10) 0.0508(4) Uani d . 1 1 A .
    H H9A 0.1356 0.7070 0.7124 0.061 Uiso calc R 1 1 . .
    C C10 0.3691(2) 0.80681(16) 0.78742(11) 0.0524(4) Uani d . 1 1 . .
    H H10A 0.4304 0.7369 0.7907 0.063 Uiso calc R 1 1 A .
    C C11 0.4595(2) 0.92947(16) 0.83076(10) 0.0509(4) Uani d . 1 1 A .
    C C12 0.3604(2) 1.03119(16) 0.82244(10) 0.0519(4) Uani d . 1 1 . .
    H H12A 0.4165 1.1138 0.8498 0.062 Uiso calc R 1 1 A .
    C C13 0.1826(2) 1.01232(16) 0.77504(10) 0.0495(4) Uani d . 1 1 A .
    H H13A 0.1217 1.0824 0.7709 0.059 Uiso calc R 1 1 . .
    C C16 0.7364(3) 0.84251(19) 0.89166(13) 0.0641(5) Uani d . 1 1 A .
    H H16A 0.8703 0.8796 0.9060 0.077 Uiso calc R 1 1 . .
    H H16B 0.7119 0.7867 0.8407 0.077 Uiso calc R 1 1 . .
    C C17 0.6778(3) 0.7585(2) 0.96027(14) 0.0828(6) Uani d . 1 1 . .
    H H17A 0.7471 0.6898 0.9679 0.124 Uiso calc R 1 1 A .
    H H17B 0.5461 0.7192 0.9456 0.124 Uiso calc R 1 1 . .
    H H17C 0.7029 0.8131 1.0111 0.124 Uiso calc R 1 1 . .
    C C18 -0.4297(2) 1.14455(15) 0.65430(11) 0.0539(4) Uani d . 1 1 . .
    H H18A -0.5196 1.1983 0.6384 0.081 Uiso calc R 1 1 . .
    H H18B -0.3154 1.1828 0.6364 0.081 Uiso calc R 1 1 . .
    H H18C -0.4050 1.1406 0.7137 0.081 Uiso calc R 1 1 . .
    S S1 0.85883(5) 0.64249(4) 0.33983(3) 0.05481(14) Uani d . 1 1 . .
    O O1 0.14269(17) 0.50219(14) 0.09686(8) 0.0711(4) Uani d . 1 1 . .
    O O2 0.8984(2) 0.52093(14) 0.37195(11) 0.0983(6) Uani d . 1 1 . .
    O O3 0.8267(2) 0.72821(16) 0.40326(10) 0.0928(5) Uani d . 1 1 . .
    O O4 0.99412(18) 0.70754(16) 0.29340(10) 0.0853(4) Uani d . 1 1 . .
    C C19 0.6343(2) 0.61781(16) 0.18441(11) 0.0535(4) Uani d . 1 1 . .
    H H19A 0.7427 0.6557 0.1655 0.064 Uiso calc R 1 1 . .
    C C20 0.4652(2) 0.58362(18) 0.12927(11) 0.0591(4) Uani d . 1 1 . .
    H H20A 0.4600 0.5972 0.0730 0.071 Uiso calc R 1 1 . .
    C C21 0.3033(2) 0.52931(16) 0.15715(10) 0.0518(4) Uani d . 1 1 . .
    C C22 0.3100(2) 0.50668(16) 0.24013(11) 0.0528(4) Uani d . 1 1 . .
    H H22A 0.2010 0.4699 0.2590 0.063 Uiso calc R 1 1 . .
    C C23 0.4813(2) 0.53940(15) 0.29535(10) 0.0504(4) Uani d . 1 1 . .
    H H23A 0.4871 0.5232 0.3513 0.061 Uiso calc R 1 1 . .
    C C24 0.6431(2) 0.59581(14) 0.26792(10) 0.0446(3) Uani d . 1 1 . .
    C C25 -0.0281(3) 0.4442(3) 0.12097(15) 0.0874(7) Uani d . 1 1 . .
    H H25A -0.1299 0.4370 0.0742 0.131 Uiso calc R 1 1 . .
    H H25B -0.0474 0.4989 0.1653 0.131 Uiso calc R 1 1 . .
    H H25C -0.0228 0.3575 0.1397 0.131 Uiso calc R 1 1 . .
    C C14A 0.7158(4) 1.0661(3) 0.9384(2) 0.0620(10) Uani d P 0.665(7) 1 A 1
    H H14A 0.7805 1.0379 0.9897 0.074 Uiso calc PR 0.665(7) 1 A 1
    H H14B 0.6145 1.1036 0.9511 0.074 Uiso calc PR 0.665(7) 1 A 1
    C C15A 0.8500(5) 1.1693(4) 0.9030(2) 0.0837(13) Uani d P 0.665(7) 1 A 1
    H H15A 0.9023 1.2430 0.9433 0.126 Uiso calc PR 0.665(7) 1 A 1
    H H15B 0.7844 1.1994 0.8534 0.126 Uiso calc PR 0.665(7) 1 A 1
    H H15C 0.9489 1.1314 0.8897 0.126 Uiso calc PR 0.665(7) 1 A 1
    C C14B 0.7614(10) 1.0907(7) 0.8914(5) 0.067(2) Uiso d P 0.335(7) 1 A 2
    H H14C 0.8900 1.0911 0.8876 0.080 Uiso calc PR 0.335(7) 1 A 2
    H H14D 0.7132 1.1497 0.8520 0.080 Uiso calc PR 0.335(7) 1 A 2
    C C15B 0.7461(11) 1.1271(9) 0.9771(5) 0.085(3) Uiso d P 0.335(7) 1 A 2
    H H15D 0.8186 1.2155 0.9935 0.127 Uiso calc PR 0.335(7) 1 A 2
    H H15E 0.7928 1.0661 1.0144 0.127 Uiso calc PR 0.335(7) 1 A 2
    H H15F 0.6171 1.1235 0.9792 0.127 Uiso calc PR 0.335(7) 1 A 2
    O O1W 0.2163(2) 0.42954(15) 0.44206(9) 0.0802(4) Uani d . 1 1 . .
    H H1W1 0.2043 0.4060 0.4991 0.096 Uiso d R 1 1 . .
    H H2W1 0.1179 0.4626 0.4195 0.096 Uiso d R 1 1 . .
loop_
    _atom_site_aniso_label
    _atom_site_aniso_U_11
    _atom_site_aniso_U_22
    _atom_site_aniso_U_33
    _atom_site_aniso_U_12
    _atom_site_aniso_U_13
    _atom_site_aniso_U_23
    N1 0.0394(6) 0.0452(7) 0.0455(7) 0.0056(5) 0.0063(5) -0.0013(5)
    N2 0.0520(8) 0.0551(9) 0.1020(13) 0.0181(7) -0.0109(8) -0.0106(8)
    C1 0.0411(8) 0.0600(10) 0.0536(9) 0.0101(7) 0.0061(7) 0.0001(7)
    C2 0.0443(8) 0.0672(11) 0.0569(10) -0.0012(8) 0.0018(7) -0.0034(8)
    C3 0.0620(10) 0.0512(9) 0.0599(10) -0.0032(8) 0.0026(8) -0.0072(8)
    C4 0.0582(10) 0.0439(8) 0.0582(10) 0.0074(7) 0.0058(8) -0.0013(7)
    C5 0.0455(8) 0.0422(8) 0.0448(8) 0.0067(6) 0.0077(6) 0.0019(6)
    C6 0.0454(8) 0.0453(8) 0.0545(9) 0.0070(6) 0.0030(7) -0.0030(7)
    C7 0.0493(8) 0.0469(8) 0.0503(9) 0.0100(7) 0.0065(7) 0.0004(7)
    C8 0.0467(8) 0.0449(8) 0.0455(8) 0.0107(6) 0.0094(6) 0.0032(6)
    C9 0.0533(9) 0.0422(8) 0.0555(9) 0.0112(7) 0.0067(7) -0.0010(7)
    C10 0.0536(9) 0.0443(8) 0.0622(10) 0.0186(7) 0.0093(8) 0.0029(7)
    C11 0.0447(8) 0.0494(9) 0.0579(9) 0.0128(7) 0.0063(7) 0.0016(7)
    C12 0.0520(9) 0.0432(8) 0.0587(10) 0.0127(7) 0.0049(7) -0.0048(7)
    C13 0.0509(9) 0.0452(8) 0.0545(9) 0.0169(7) 0.0086(7) 0.0007(7)
    C16 0.0504(9) 0.0674(11) 0.0759(12) 0.0243(8) 0.0039(9) -0.0013(9)
    C17 0.0948(16) 0.0816(14) 0.0772(14) 0.0340(12) 0.0137(12) 0.0032(11)
    C18 0.0488(9) 0.0458(8) 0.0636(10) 0.0095(7) 0.0048(7) -0.0107(7)
    S1 0.0428(2) 0.0440(2) 0.0716(3) 0.01129(16) -0.00529(19) -0.00146(19)
    O1 0.0525(7) 0.0869(9) 0.0627(8) 0.0079(6) -0.0074(6) 0.0003(7)
    O2 0.0759(10) 0.0629(9) 0.1366(14) 0.0167(7) -0.0315(9) 0.0240(9)
    O3 0.0668(9) 0.1074(12) 0.0924(11) 0.0314(8) -0.0219(8) -0.0470(9)
    O4 0.0450(7) 0.0923(10) 0.1062(11) -0.0044(7) 0.0055(7) 0.0094(9)
    C19 0.0482(8) 0.0485(9) 0.0628(10) 0.0058(7) 0.0137(7) 0.0038(7)
    C20 0.0594(10) 0.0637(11) 0.0501(9) 0.0069(8) 0.0076(8) 0.0069(8)
    C21 0.0463(8) 0.0493(9) 0.0555(10) 0.0103(7) 0.0003(7) -0.0018(7)
    C22 0.0433(8) 0.0525(9) 0.0596(10) 0.0041(7) 0.0105(7) -0.0003(7)
    C23 0.0511(9) 0.0469(8) 0.0501(9) 0.0073(7) 0.0062(7) 0.0016(7)
    C24 0.0421(7) 0.0345(7) 0.0547(9) 0.0092(6) 0.0030(6) -0.0014(6)
    C25 0.0442(10) 0.1211(19) 0.0871(15) 0.0093(11) 0.0008(10) -0.0126(14)
    C14A 0.0534(16) 0.0638(18) 0.064(2) 0.0186(13) -0.0045(14) -0.0106(15)
    C15A 0.079(2) 0.060(2) 0.096(3) -0.0026(17) 0.0013(18) -0.0063(17)
    O1W 0.0792(9) 0.0933(10) 0.0774(9) 0.0416(8) 0.0134(7) 0.0030(8)
_geom_special_details
;
All e.s.d.'s (except the e.s.d. in the dihedral angle between two l.s. planes)
are estimated using the full covariance matrix. The cell e.s.d.'s are taken
into account individually in the estimation of e.s.d.'s in distances, angles
and torsion angles; correlations between e.s.d.'s in cell parameters are only
used when they are defined by crystal symmetry. An approximate (isotropic)
treatment of cell e.s.d.'s is used for estimating e.s.d.'s involving l.s.
planes.
;
loop_
    _geom_bond_atom_site_label_1
    _geom_bond_atom_site_label_2
    _geom_bond_site_symmetry_2
    _geom_bond_distance
    _geom_bond_publ_flag
    N1 C1 . 1.3572(19) ?
    N1 C5 . 1.367(2) ?
    N1 C18 . 1.4811(19) ?
    N2 C11 . 1.374(2) ?
    N2 C16 . 1.454(2) ?
    N2 C14A . 1.487(4) ?
    N2 C14B . 1.531(8) ?
    C1 C2 . 1.364(2) ?
    C1 H1A . 0.9300 ?
    C2 C3 . 1.385(3) ?
    C2 H2A . 0.9300 ?
    C3 C4 . 1.368(2) ?
    C3 H3A . 0.9300 ?
    C4 C5 . 1.399(2) ?
    C4 H4A . 0.9300 ?
    C5 C6 . 1.449(2) ?
    C6 C7 . 1.332(2) ?
    C6 H6A . 0.9300 ?
    C7 C8 . 1.450(2) ?
    C7 H7A . 0.9300 ?
    C8 C9 . 1.396(2) ?
    C8 C13 . 1.401(2) ?
    C9 C10 . 1.373(2) ?
    C9 H9A . 0.9300 ?
    C10 C11 . 1.407(2) ?
    C10 H10A . 0.9300 ?
    C11 C12 . 1.402(2) ?
    C12 C13 . 1.375(2) ?
    C12 H12A . 0.9300 ?
    C13 H13A . 0.9300 ?
    C16 C17 . 1.507(3) ?
    C16 H16A . 0.9700 ?
    C16 H16B . 0.9700 ?
    C17 H17A . 0.9600 ?
    C17 H17B . 0.9600 ?
    C17 H17C . 0.9600 ?
    C18 H18A . 0.9600 ?
    C18 H18B . 0.9600 ?
    C18 H18C . 0.9600 ?
    S1 O3 . 1.4364(15) ?
    S1 O4 . 1.4372(15) ?
    S1 O2 . 1.4383(14) ?
    S1 C24 . 1.7706(15) ?
    O1 C21 . 1.3732(19) ?
    O1 C25 . 1.416(2) ?
    C19 C20 . 1.377(2) ?
    C19 C24 . 1.383(2) ?
    C19 H19A . 0.9300 ?
    C20 C21 . 1.380(2) ?
    C20 H20A . 0.9300 ?
    C21 C22 . 1.378(2) ?
    C22 C23 . 1.389(2) ?
    C22 H22A . 0.9300 ?
    C23 C24 . 1.381(2) ?
    C23 H23A . 0.9300 ?
    C25 H25A . 0.9600 ?
    C25 H25B . 0.9600 ?
    C25 H25C . 0.9600 ?
    C14A C15A . 1.504(6) ?
    C14A H14A . 0.9700 ?
    C14A H14B . 0.9700 ?
    C15A H15A . 0.9600 ?
    C15A H15B . 0.9600 ?
    C15A H15C . 0.9600 ?
    C14B C15B . 1.477(12) ?
    C14B H14C . 0.9700 ?
    C14B H14D . 0.9700 ?
    C15B H15D . 0.9600 ?
    C15B H15E . 0.9600 ?
    C15B H15F . 0.9600 ?
    O1W H1W1 . 0.9855 ?
    O1W H2W1 . 0.8948 ?
loop_
    _geom_angle_atom_site_label_1
    _geom_angle_atom_site_label_2
    _geom_angle_atom_site_label_3
    _geom_angle_site_symmetry_1
    _geom_angle_site_symmetry_3
    _geom_angle
    _geom_angle_publ_flag
    C1 N1 C5 . . 121.85(13) ?
    C1 N1 C18 . . 116.77(13) ?
    C5 N1 C18 . . 121.38(12) ?
    C11 N2 C16 . . 121.76(14) ?
    C11 N2 C14A . . 121.37(16) ?
    C16 N2 C14A . . 113.64(17) ?
    C11 N2 C14B . . 119.6(3) ?
    C16 N2 C14B . . 115.9(3) ?
    N1 C1 C2 . . 121.17(16) ?
    N1 C1 H1A . . 119.4 ?
    C2 C1 H1A . . 119.4 ?
    C1 C2 C3 . . 118.79(16) ?
    C1 C2 H2A . . 120.6 ?
    C3 C2 H2A . . 120.6 ?
    C4 C3 C2 . . 119.71(15) ?
    C4 C3 H3A . . 120.1 ?
    C2 C3 H3A . . 120.1 ?
    C3 C4 C5 . . 121.47(16) ?
    C3 C4 H4A . . 119.3 ?
    C5 C4 H4A . . 119.3 ?
    N1 C5 C4 . . 117.00(14) ?
    N1 C5 C6 . . 119.21(13) ?
    C4 C5 C6 . . 123.79(15) ?
    C7 C6 C5 . . 124.12(14) ?
    C7 C6 H6A . . 117.9 ?
    C5 C6 H6A . . 117.9 ?
    C6 C7 C8 . . 127.23(15) ?
    C6 C7 H7A . . 116.4 ?
    C8 C7 H7A . . 116.4 ?
    C9 C8 C13 . . 116.61(14) ?
    C9 C8 C7 . . 119.95(14) ?
    C13 C8 C7 . . 123.44(14) ?
    C10 C9 C8 . . 122.58(14) ?
    C10 C9 H9A . . 118.7 ?
    C8 C9 H9A . . 118.7 ?
    C9 C10 C11 . . 120.76(15) ?
    C9 C10 H10A . . 119.6 ?
    C11 C10 H10A . . 119.6 ?
    N2 C11 C12 . . 121.41(14) ?
    N2 C11 C10 . . 121.78(15) ?
    C12 C11 C10 . . 116.78(14) ?
    C13 C12 C11 . . 121.91(14) ?
    C13 C12 H12A . . 119.0 ?
    C11 C12 H12A . . 119.0 ?
    C12 C13 C8 . . 121.35(14) ?
    C12 C13 H13A . . 119.3 ?
    C8 C13 H13A . . 119.3 ?
    N2 C16 C17 . . 112.53(17) ?
    N2 C16 H16A . . 109.1 ?
    C17 C16 H16A . . 109.1 ?
    N2 C16 H16B . . 109.1 ?
    C17 C16 H16B . . 109.1 ?
    H16A C16 H16B . . 107.8 ?
    C16 C17 H17A . . 109.5 ?
    C16 C17 H17B . . 109.5 ?
    H17A C17 H17B . . 109.5 ?
    C16 C17 H17C . . 109.5 ?
    H17A C17 H17C . . 109.5 ?
    H17B C17 H17C . . 109.5 ?
    N1 C18 H18A . . 109.5 ?
    N1 C18 H18B . . 109.5 ?
    H18A C18 H18B . . 109.5 ?
    N1 C18 H18C . . 109.5 ?
    H18A C18 H18C . . 109.5 ?
    H18B C18 H18C . . 109.5 ?
    O3 S1 O4 . . 113.46(10) ?
    O3 S1 O2 . . 111.88(11) ?
    O4 S1 O2 . . 112.97(10) ?
    O3 S1 C24 . . 105.87(8) ?
    O4 S1 C24 . . 106.18(8) ?
    O2 S1 C24 . . 105.71(8) ?
    C21 O1 C25 . . 117.97(15) ?
    C20 C19 C24 . . 120.06(15) ?
    C20 C19 H19A . . 120.0 ?
    C24 C19 H19A . . 120.0 ?
    C19 C20 C21 . . 120.26(16) ?
    C19 C20 H20A . . 119.9 ?
    C21 C20 H20A . . 119.9 ?
    O1 C21 C22 . . 124.66(15) ?
    O1 C21 C20 . . 115.03(15) ?
    C22 C21 C20 . . 120.31(15) ?
    C21 C22 C23 . . 119.25(15) ?
    C21 C22 H22A . . 120.4 ?
    C23 C22 H22A . . 120.4 ?
    C24 C23 C22 . . 120.60(15) ?
    C24 C23 H23A . . 119.7 ?
    C22 C23 H23A . . 119.7 ?
    C23 C24 C19 . . 119.50(14) ?
    C23 C24 S1 . . 119.97(12) ?
    C19 C24 S1 . . 120.51(12) ?
    O1 C25 H25A . . 109.5 ?
    O1 C25 H25B . . 109.5 ?
    H25A C25 H25B . . 109.5 ?
    O1 C25 H25C . . 109.5 ?
    H25A C25 H25C . . 109.5 ?
    H25B C25 H25C . . 109.5 ?
    N2 C14A C15A . . 109.7(3) ?
    N2 C14A H14A . . 109.7 ?
    C15A C14A H14A . . 109.7 ?
    N2 C14A H14B . . 109.7 ?
    C15A C14A H14B . . 109.7 ?
    H14A C14A H14B . . 108.2 ?
    C15B C14B N2 . . 101.4(6) ?
    C15B C14B H14C . . 111.5 ?
    N2 C14B H14C . . 111.5 ?
    C15B C14B H14D . . 111.5 ?
    N2 C14B H14D . . 111.5 ?
    H14C C14B H14D . . 109.3 ?
    C14B C15B H15D . . 109.5 ?
    C14B C15B H15E . . 109.5 ?
    H15D C15B H15E . . 109.5 ?
    C14B C15B H15F . . 109.5 ?
    H15D C15B H15F . . 109.5 ?
    H15E C15B H15F . . 109.5 ?
    H1W1 O1W H2W1 . . 108.6 ?
loop_
    _geom_torsion_atom_site_label_1
    _geom_torsion_atom_site_label_2
    _geom_torsion_atom_site_label_3
    _geom_torsion_atom_site_label_4
    _geom_torsion_site_symmetry_1
    _geom_torsion_site_symmetry_2
    _geom_torsion_site_symmetry_3
    _geom_torsion_site_symmetry_4
    _geom_torsion
    _geom_torsion_publ_flag
    C5 N1 C1 C2 . . . . -0.3(2) ?
    C18 N1 C1 C2 . . . . -179.54(15) ?
    N1 C1 C2 C3 . . . . 0.1(3) ?
    C1 C2 C3 C4 . . . . -0.4(3) ?
    C2 C3 C4 C5 . . . . 0.9(3) ?
    C1 N1 C5 C4 . . . . 0.8(2) ?
    C18 N1 C5 C4 . . . . 179.99(14) ?
    C1 N1 C5 C6 . . . . -178.59(14) ?
    C18 N1 C5 C6 . . . . 0.6(2) ?
    C3 C4 C5 N1 . . . . -1.1(2) ?
    C3 C4 C5 C6 . . . . 178.25(16) ?
    N1 C5 C6 C7 . . . . 176.57(15) ?
    C4 C5 C6 C7 . . . . -2.8(3) ?
    C5 C6 C7 C8 . . . . -177.25(15) ?
    C6 C7 C8 C9 . . . . -179.16(16) ?
    C6 C7 C8 C13 . . . . 0.6(3) ?
    C13 C8 C9 C10 . . . . 1.1(2) ?
    C7 C8 C9 C10 . . . . -179.14(15) ?
    C8 C9 C10 C11 . . . . -0.1(3) ?
    C16 N2 C11 C12 . . . . 175.03(17) ?
    C14A N2 C11 C12 . . . . 16.6(3) ?
    C14B N2 C11 C12 . . . . -24.6(4) ?
    C16 N2 C11 C10 . . . . -6.8(3) ?
    C14A N2 C11 C10 . . . . -165.2(2) ?
    C14B N2 C11 C10 . . . . 153.6(4) ?
    C9 C10 C11 N2 . . . . -179.06(17) ?
    C9 C10 C11 C12 . . . . -0.8(3) ?
    N2 C11 C12 C13 . . . . 178.98(17) ?
    C10 C11 C12 C13 . . . . 0.7(3) ?
    C11 C12 C13 C8 . . . . 0.3(3) ?
    C9 C8 C13 C12 . . . . -1.2(2) ?
    C7 C8 C13 C12 . . . . 179.05(15) ?
    C11 N2 C16 C17 . . . . -80.5(2) ?
    C14A N2 C16 C17 . . . . 79.5(3) ?
    C14B N2 C16 C17 . . . . 118.5(4) ?
    C24 C19 C20 C21 . . . . 1.1(3) ?
    C25 O1 C21 C22 . . . . -1.4(3) ?
    C25 O1 C21 C20 . . . . 178.95(18) ?
    C19 C20 C21 O1 . . . . 178.51(15) ?
    C19 C20 C21 C22 . . . . -1.1(3) ?
    O1 C21 C22 C23 . . . . -179.48(15) ?
    C20 C21 C22 C23 . . . . 0.1(3) ?
    C21 C22 C23 C24 . . . . 0.9(2) ?
    C22 C23 C24 C19 . . . . -1.0(2) ?
    C22 C23 C24 S1 . . . . 177.67(12) ?
    C20 C19 C24 C23 . . . . 0.0(2) ?
    C20 C19 C24 S1 . . . . -178.67(13) ?
    O3 S1 C24 C23 . . . . -54.23(15) ?
    O4 S1 C24 C23 . . . . -175.13(13) ?
    O2 S1 C24 C23 . . . . 64.62(15) ?
    O3 S1 C24 C19 . . . . 124.45(15) ?
    O4 S1 C24 C19 . . . . 3.56(16) ?
    O2 S1 C24 C19 . . . . -116.70(15) ?
    C11 N2 C14A C15A . . . . -103.6(3) ?
    C16 N2 C14A C15A . . . . 96.4(3) ?
    C14B N2 C14A C15A . . . . -5.6(5) ?
    C11 N2 C14B C15B . . . . 101.7(5) ?
    C16 N2 C14B C15B . . . . -96.8(5) ?
    C14A N2 C14B C15B . . . . -1.8(4) ?
loop_
    _geom_hbond_atom_site_label_D
    _geom_hbond_atom_site_label_H
    _geom_hbond_atom_site_label_A
    _geom_hbond_site_symmetry_A
    _geom_hbond_distance_DH
    _geom_hbond_distance_HA
    _geom_hbond_distance_DA
    _geom_hbond_angle_DHA
    _geom_hbond_publ_flag
    O1W H1W1 O2 2_666 0.99 2.53 3.371(2) 143 y
    O1W H1W1 O3 2_666 0.99 2.15 3.073(2) 155 y
    O1W H2W1 O2 1_455 0.89 1.90 2.791(2) 176 y
    C1 H1A O3 2_576 0.93 2.54 3.419(2) 158 y
    C2 H2A O3 1_355 0.93 2.47 3.349(2) 158 y
    C4 H4A O1W 2_566 0.93 2.47 3.381(2) 166 y
    C7 H7A O1W 2_566 0.93 2.58 3.479(2) 163 y
    C17 H17A O1 2_666 0.96 2.58 3.435(3) 149 y
    C18 H18A O3 2_576 0.96 2.54 3.466(2) 162 y
    C18 H18B O4 2_676 0.96 2.47 3.221(2) 135 y
_iucr_refine_instructions_details
;
TITL nt2oma in P-1 (R.T.)
CELL 0.71073   7.4430  10.3298  16.3817  91.265 100.794 102.281
ZERR    2.00   0.0002   0.0002   0.0004   0.001   0.001   0.001
LATT  1
SFAC C H N O S
UNIT 50 64 4 10 2
SIZE 0.128 0.186 0.529
L.S. 20
BOND $H
FMAP 2 1 60
OMIT -4 60
PLAN 20
ACTA
CONF
WGHT    0.061600    0.174100
FVAR       0.59083   0.66473
N1    3   -0.505620    1.008721    0.614708    11.00000    0.03936    0.04523 =
         0.04546   -0.00134    0.00630    0.00558
N2    3    0.638194    0.950017    0.877236    11.00000    0.05199    0.05509 =
         0.10197   -0.01059   -0.01092    0.01811
C1    1   -0.685845    0.981548    0.572368    11.00000    0.04108    0.06002 =
         0.05359    0.00012    0.00611    0.01014
AFIX  43
H1A   2   -0.753996    1.047621    0.569286    11.00000   -1.20000
AFIX   0
C2    1   -0.768812    0.859025    0.534246    11.00000    0.04432    0.06723 =
         0.05692   -0.00340    0.00181   -0.00121
AFIX  43
H2A   2   -0.892333    0.841297    0.505298    11.00000   -1.20000
AFIX   0
C3    1   -0.665747    0.761535    0.539442    11.00000    0.06200    0.05116 =
         0.05988   -0.00725    0.00256   -0.00324
AFIX  43
H3A   2   -0.719932    0.677202    0.514182    11.00000   -1.20000
AFIX   0
C4    1   -0.483881    0.789826    0.581895    11.00000    0.05824    0.04386 =
         0.05815   -0.00129    0.00575    0.00744
AFIX  43
H4A   2   -0.414905    0.724275    0.584462    11.00000   -1.20000
AFIX   0
C5    1   -0.399354    0.915155    0.621530    11.00000    0.04549    0.04224 =
         0.04478    0.00186    0.00769    0.00667
C6    1   -0.209188    0.949417    0.669190    11.00000    0.04544    0.04532 =
         0.05449   -0.00299    0.00296    0.00704
AFIX  43
H6A   2   -0.162536    1.036345    0.691402    11.00000   -1.20000
AFIX   0
C7    1   -0.096945    0.864219    0.683197    11.00000    0.04932    0.04688 =
         0.05027    0.00038    0.00647    0.00998
AFIX  43
H7A   2   -0.144660    0.778945    0.658328    11.00000   -1.20000
AFIX   0
C8    1    0.091384    0.889673    0.732918    11.00000    0.04665    0.04495 =
         0.04554    0.00319    0.00944    0.01072
C9    1    0.191469    0.789129    0.740382    11.00000    0.05330    0.04217 =
         0.05554   -0.00095    0.00673    0.01116
AFIX  43
H9A   2    0.135604    0.706952    0.712398    11.00000   -1.20000
AFIX   0
C10   1    0.369126    0.806812    0.787415    11.00000    0.05356    0.04430 =
         0.06215    0.00290    0.00929    0.01860
AFIX  43
H10A  2    0.430446    0.736935    0.790669    11.00000   -1.20000
AFIX   0
C11   1    0.459526    0.929470    0.830765    11.00000    0.04474    0.04944 =
         0.05790    0.00161    0.00627    0.01277
C12   1    0.360392    1.031193    0.822445    11.00000    0.05202    0.04316 =
         0.05875   -0.00480    0.00494    0.01266
AFIX  43
H12A  2    0.416500    1.113824    0.849779    11.00000   -1.20000
AFIX   0
C13   1    0.182595    1.012321    0.775036    11.00000    0.05093    0.04522 =
         0.05451    0.00070    0.00856    0.01690
AFIX  43
H13A  2    0.121666    1.082419    0.770852    11.00000   -1.20000
AFIX   0
C16   1    0.736377    0.842506    0.891660    11.00000    0.05039    0.06736 =
         0.07592   -0.00131    0.00385    0.02434
AFIX  23
H16A  2    0.870253    0.879610    0.906039    11.00000   -1.20000
H16B  2    0.711909    0.786683    0.840654    11.00000   -1.20000
AFIX   0
C17   1    0.677816    0.758520    0.960275    11.00000    0.09477    0.08164 =
         0.07718    0.00315    0.01373    0.03396
AFIX 137
H17A  2    0.747095    0.689757    0.967873    11.00000   -1.50000
H17B  2    0.546120    0.719221    0.945572    11.00000   -1.50000
H17C  2    0.702935    0.813089    1.011082    11.00000   -1.50000
AFIX   0
C18   1   -0.429729    1.144547    0.654298    11.00000    0.04885    0.04579 =
         0.06362   -0.01072    0.00484    0.00954
AFIX 137
H18A  2   -0.519568    1.198260    0.638437    11.00000   -1.50000
H18B  2   -0.315434    1.182773    0.636374    11.00000   -1.50000
H18C  2   -0.404996    1.140646    0.713744    11.00000   -1.50000
AFIX   0
S1    5    0.858829    0.642489    0.339833    11.00000    0.04275    0.04403 =
         0.07160   -0.00146   -0.00529    0.01129
O1    4    0.142692    0.502186    0.096864    11.00000    0.05253    0.08690 =
         0.06271    0.00027   -0.00742    0.00791
O2    4    0.898388    0.520930    0.371953    11.00000    0.07591    0.06291 =
         0.13664    0.02395   -0.03147    0.01672
O3    4    0.826710    0.728208    0.403257    11.00000    0.06677    0.10735 =
         0.09238   -0.04698   -0.02189    0.03139
O4    4    0.994120    0.707542    0.293405    11.00000    0.04504    0.09227 =
         0.10623    0.00936    0.00549   -0.00441
C19   1    0.634317    0.617813    0.184410    11.00000    0.04818    0.04854 =
         0.06279    0.00385    0.01372    0.00584
AFIX  43
H19A  2    0.742714    0.655726    0.165495    11.00000   -1.20000
AFIX   0
C20   1    0.465183    0.583622    0.129269    11.00000    0.05945    0.06367 =
         0.05014    0.00686    0.00759    0.00690
AFIX  43
H20A  2    0.460016    0.597181    0.073020    11.00000   -1.20000
AFIX   0
C21   1    0.303287    0.529305    0.157149    11.00000    0.04627    0.04929 =
         0.05554   -0.00178    0.00034    0.01028
C22   1    0.309972    0.506680    0.240132    11.00000    0.04334    0.05253 =
         0.05961   -0.00029    0.01049    0.00409
AFIX  43
H22A  2    0.201009    0.469917    0.258959    11.00000   -1.20000
AFIX   0
C23   1    0.481306    0.539401    0.295353    11.00000    0.05113    0.04693 =
         0.05011    0.00159    0.00620    0.00727
AFIX  43
H23A  2    0.487103    0.523178    0.351298    11.00000   -1.20000
AFIX   0
C24   1    0.643131    0.595812    0.267923    11.00000    0.04212    0.03451 =
         0.05472   -0.00142    0.00300    0.00923
C25   1   -0.028088    0.444210    0.120966    11.00000    0.04420    0.12107 =
         0.08710   -0.01255    0.00082    0.00930
AFIX 137
H25A  2   -0.129869    0.436971    0.074239    11.00000   -1.50000
H25B  2   -0.047362    0.498888    0.165266    11.00000   -1.50000
H25C  2   -0.022822    0.357464    0.139735    11.00000   -1.50000
AFIX   0
PART   1
C14A  1    0.715778    1.066109    0.938444    21.00000    0.05337    0.06378 =
         0.06446   -0.01056   -0.00450    0.01857
AFIX  23
H14A  2    0.780475    1.037929    0.989711    21.00000   -1.20000
H14B  2    0.614473    1.103608    0.951109    21.00000   -1.20000
AFIX   0
C15A  1    0.849982    1.169337    0.903011    21.00000    0.07935    0.06044 =
         0.09625   -0.00634    0.00126   -0.00258
AFIX 137
H15A  2    0.902304    1.243050    0.943254    21.00000   -1.50000
H15B  2    0.784365    1.199390    0.853432    21.00000   -1.50000
H15C  2    0.948916    1.131444    0.889734    21.00000   -1.50000
AFIX   0
PART   2
C14B  1    0.761358    1.090653    0.891412   -21.00000    0.06662
AFIX  23
H14C  2    0.889951    1.091091    0.887558   -21.00000   -1.20000
H14D  2    0.713194    1.149737    0.852038   -21.00000   -1.20000
AFIX   0
C15B  1    0.746130    1.127126    0.977132   -21.00000    0.08462
AFIX 137
H15D  2    0.818550    1.215491    0.993545   -21.00000   -1.50000
H15E  2    0.792818    1.066064    1.014371   -21.00000   -1.50000
H15F  2    0.617122    1.123532    0.979201   -21.00000   -1.50000
AFIX   0
PART   0
O1W   4    0.216283    0.429535    0.442063    11.00000    0.07924    0.09326 =
         0.07743    0.00296    0.01337    0.04157
AFIX   3
H1W1  2    0.204253    0.405975    0.499063    11.00000   -1.20000
H2W1  2    0.117853    0.462575    0.419463    11.00000   -1.20000
HKLF 4
REM  nt2oma in P-1 (R.T.)
REM R1 =  0.0491 for   4465 Fo > 4sig(Fo)  and  0.0827 for all   6988 data
REM    312 parameters refined using      0 restraints
END
WGHT      0.0616      0.1741
REM Highest difference peak  0.290,  deepest hole -0.323,  1-sigma level  0.037
Q1    1   0.8776  0.5808  0.4052  11.00000  0.05    0.29
Q2    1   0.7383  0.6234  0.3018  11.00000  0.05    0.24
Q3    1   0.9970  0.6181  0.3001  11.00000  0.05    0.23
Q4    1   0.8420  0.7874  0.3640  11.00000  0.05    0.22
Q5    1   0.8203  0.6951  0.4039  11.00000  0.05    0.19
Q6    1  -0.0003  0.8753  0.7155  11.00000  0.05    0.18
Q7    1   1.0110  0.7239  0.2758  11.00000  0.05    0.17
Q8    1   0.4036  0.5027  0.2629  11.00000  0.05    0.16
Q9    1   0.4232  0.6421  0.0734  11.00000  0.05    0.15
Q10   1  -0.3127  0.9188  0.6589  11.00000  0.05    0.15
Q11   1   0.9751  0.7457  0.3403  11.00000  0.05    0.15
Q12   1   0.7047  1.0832  1.0031  11.00000  0.05    0.15
Q13   1   0.1190  0.9384  0.7726  11.00000  0.05    0.15
Q14   1   0.3954  0.5139  0.1389  11.00000  0.05    0.15
Q15   1  -0.5889  0.7856  0.5729  11.00000  0.05    0.14
Q16   1   0.6540  0.5692  0.2376  11.00000  0.05    0.13
Q17   1  -0.7202  0.9137  0.5591  11.00000  0.05    0.13
Q18   1  -0.5232  1.1789  0.6937  11.00000  0.05    0.13
Q19   1   0.3175  0.4596  0.2187  11.00000  0.05    0.13
Q20   1   0.6379  0.6548  0.2353  11.00000  0.05    0.13
;
