# Supplementary material for: (E)-2-[4-(Diethyl­amino)­styr­yl]-1-methyl­pyridinium 4-meth­oxy­benzene­sulfonate monohydrate
Source: Acta Crystallogr Sect E Struct Rep Online. 2012 Aug 15;68(Pt 9):o2728–9. doi: 10.1107/S1600536812035258 (PMC3435741; doi:10.1107/S1600536812035258)
Supplement: Supplementary file 2 [file e-68-o2728-Isup2.hkl]

# 
# h,k,l, Fc-squared, Fo-squared, sigma(Fo-squared) and status flag 
# 
data_I
_shelx_title ' nt2oma in P-1 (R.T.)' 
_shelx_refln_list_code          4 
_shelx_F_calc_maximum      174.03 
_exptl_crystal_F_000       504.00 
_reflns_d_resolution_high  0.7107 
 
loop_ 
 _symmetry_equiv_pos_as_xyz 
 'x, y, z' 
 '-x, -y, -z' 
 
_cell_length_a     7.4430 
_cell_length_b    10.3298 
_cell_length_c    16.3817 
_cell_angle_alpha  91.265 
_cell_angle_beta  100.794 
_cell_angle_gamma 102.281 
 
_shelx_F_squared_multiplier     1.000 
 
loop_ 
 _refln_index_h 
 _refln_index_k 
 _refln_index_l 
 _refln_F_squared_calc 
 _refln_F_squared_meas 
 _refln_F_squared_sigma 
 _refln_observed_status 
   1   0   0      570.31      489.72      9.29 o 
   2   0   0      910.87      872.57      8.11 o 
   3   0   0      683.70      667.78      6.65 o 
   4   0   0      247.52      276.21      3.74 o 
   5   0   0       35.34       44.65      2.05 o 
   6   0   0      352.72      337.25      5.63 o 
   7   0   0        0.38        1.50      0.80 o 
   8   0   0       33.49       35.81      2.33 o 
   9   0   0        0.83        0.82      1.52 o 
  10   0   0        0.01        1.11      1.54 o 
 -10   1   0        4.69        3.81      1.91 o 
  -9   1   0       10.68       11.25      1.87 o 
  -8   1   0        1.92        1.40      0.88 o 
  -7   1   0      137.86      135.56      3.54 o 
  -6   1   0      146.53      145.29      2.81 o 
  -5   1   0       61.34       65.05      1.59 o 
  -4   1   0       22.83       22.07      0.83 o 
  -3   1   0       81.26       68.17      1.38 o 
  -2   1   0       48.34       44.04      1.18 o 
  -1   1   0      721.55      656.97      6.95 o 
   0   1   0      217.73      179.33      1.81 o 
   1   1   0     5235.50     5007.06     60.97 o 
   2   1   0      993.59     1014.95     12.02 o 
   3   1   0        2.96        1.56      0.41 o 
   4   1   0       92.52       94.13      2.39 o 
   5   1   0      370.18      355.60      5.04 o 
   6   1   0       41.60       38.13      1.92 o 
   7   1   0       42.94       39.74      2.24 o 
   8   1   0       28.79       30.67      2.17 o 
   9   1   0       11.40       11.52      1.94 o 
 -10   2   0        0.01        2.53      1.79 o 
  -9   2   0       14.39       20.71      2.58 o 
  -8   2   0        4.16        2.20      1.16 o 
  -7   2   0       13.63       10.59      1.20 o 
  -6   2   0       16.50       16.84      1.69 o 
  -5   2   0        0.62        0.34      0.39 o 
  -4   2   0      146.56      129.75      2.17 o 
  -3   2   0      109.49      100.97      1.51 o 
  -2   2   0      643.75      641.90      5.72 o 
  -1   2   0     6135.54     5878.76     51.59 o 
   0   2   0     4012.02     3896.63     27.35 o 
   1   2   0      997.52      917.01      6.45 o 
   2   2   0      418.33      399.74      4.02 o 
   3   2   0        5.64        5.00      0.44 o 
   4   2   0       98.53       89.13      1.61 o 
   5   2   0      506.49      497.19      5.95 o 
   6   2   0        1.55        1.63      0.61 o 
   7   2   0       25.15       26.22      1.89 o 
   8   2   0        0.38        0.36      1.00 o 
   9   2   0        4.68        2.87      1.49 o 
 -10   3   0        2.83        3.83      1.72 o 
  -9   3   0        0.06       -0.04      3.28 o 
  -8   3   0        4.45        6.35      1.46 o 
  -7   3   0       52.90       53.67      3.44 o 
  -6   3   0      939.17      929.99     17.41 o 
  -5   3   0      142.18      148.54      2.64 o 
  -4   3   0       83.39       83.65      2.61 o 
  -3   3   0       20.86       27.00      1.04 o 
  -2   3   0        2.12        0.09      0.26 o 
  -1   3   0      550.79      513.29      4.86 o 
   0   3   0      851.03      912.25      6.86 o 
   1   3   0      708.33      727.03      5.94 o 
   2   3   0       33.31       48.46      1.12 o 
   3   3   0       16.20       13.14      0.81 o 
   4   3   0        6.79        6.22      0.80 o 
   5   3   0      707.81      730.30      9.67 o 
   6   3   0        0.89        0.06      0.65 o 
   7   3   0       45.54       52.76      2.90 o 
   8   3   0       11.82        9.47      1.64 o 
   9   3   0        2.96        1.57      1.51 o 
 -10   4   0       23.70       25.67      2.69 o 
  -9   4   0        0.17        0.54      1.17 o 
  -8   4   0        9.79       10.47      1.44 o 
  -7   4   0        1.87        1.53      1.33 o 
  -6   4   0      624.92      601.72     12.11 o 
  -5   4   0      348.16      351.57      5.49 o 
  -4   4   0        0.26        0.62      0.45 o 
  -3   4   0      476.41      437.61      5.37 o 
  -2   4   0      102.68      126.46      2.23 o 
  -1   4   0      132.09      134.94      1.72 o 
   0   4   0      402.71      416.35      3.73 o 
   1   4   0      894.59      954.70      7.46 o 
   2   4   0        1.30        0.65      0.23 o 
   3   4   0        8.77       10.40      0.81 o 
   4   4   0      373.05      354.54      6.10 o 
   5   4   0        5.97        6.78      1.64 o 
   6   4   0       57.69       62.27      2.84 o 
   7   4   0       25.33       26.54      2.28 o 
   8   4   0       33.28       43.75      3.10 o 
   9   4   0        3.23        2.88      1.65 o 
 -10   5   0        4.95        3.86      1.92 o 
  -9   5   0       35.06       39.58      3.05 o 
  -8   5   0       10.28       10.97      1.88 o 
  -7   5   0      155.10      141.15      4.00 o 
  -6   5   0      918.81      930.78     14.27 o 
  -5   5   0       45.89       42.13      1.97 o 
  -4   5   0       65.69       54.29      1.71 o 
  -3   5   0       53.67       46.85      1.29 o 
  -2   5   0      287.38      287.21      3.19 o 
  -1   5   0      661.70      659.92      5.54 o 
   0   5   0       24.73       26.69      0.82 o 
   1   5   0      833.44      924.70      8.06 o 
   2   5   0        2.82        2.69      0.41 o 
   3   5   0        1.68        0.93      0.52 o 
   4   5   0       28.75       28.73      2.18 o 
   5   5   0        3.46        3.68      0.95 o 
   6   5   0       11.75       12.30      2.85 o 
   7   5   0        7.82        6.40      1.42 o 
   8   5   0       12.24       11.93      1.95 o 
 -10   6   0        0.56        2.80      2.53 o 
  -9   6   0        8.85        9.84      2.29 o 
  -8   6   0        7.09        5.52      1.86 o 
  -7   6   0       60.77       64.55      2.90 o 
  -6   6   0        2.99        1.80      1.39 o 
  -5   6   0      319.49      299.98      7.05 o 
  -4   6   0       50.66       46.90      1.32 o 
  -3   6   0       17.18       25.67      1.40 o 
  -2   6   0      140.52      154.34      2.64 o 
  -1   6   0      886.98      818.96      7.62 o 
   0   6   0      118.80      111.44      1.78 o 
   1   6   0        1.33        2.10      0.47 o 
   2   6   0        0.22        0.27      0.39 o 
   3   6   0      211.08      223.97      3.85 o 
   4   6   0        0.02       -0.35      0.84 o 
   5   6   0        6.13        7.18      1.31 o 
   6   6   0       12.90       10.86      1.66 o 
   7   6   0       13.80       12.76      1.86 o 
   8   6   0        1.42        0.93      1.35 o 
  -9   7   0        1.26        1.00      1.87 o 
  -8   7   0       27.68       27.58      2.85 o 
  -7   7   0       85.28       87.77      3.19 o 
  -6   7   0       14.06       11.81      1.72 o 
  -5   7   0      117.24      135.35      3.80 o 
  -4   7   0      262.38      264.24      4.02 o 
  -3   7   0        9.90       11.44      1.00 o 
  -2   7   0      253.15      271.42      3.38 o 
  -1   7   0        8.42        7.99      0.76 o 
   0   7   0       92.30       81.35      2.67 o 
   1   7   0        1.11        1.71      0.51 o 
   2   7   0        0.17        0.49      0.51 o 
   3   7   0       26.81       24.43      2.37 o 
   4   7   0      155.23      167.74      5.95 o 
   5   7   0        0.01        0.46      0.90 o 
   6   7   0       13.84       11.89      1.86 o 
   7   7   0        2.33        2.37      1.40 o 
  -9   8   0        0.65        1.63      2.54 o 
  -8   8   0       21.20       25.10      2.87 o 
  -7   8   0       42.26       39.46      3.30 o 
  -6   8   0      155.52      155.74      6.79 o 
  -5   8   0       90.24       63.14      3.20 o 
  -4   8   0       48.69       55.38      3.21 o 
  -3   8   0      174.60      169.74      3.86 o 
  -2   8   0      157.61      152.89      3.72 o 
  -1   8   0      212.16      208.88      3.59 o 
   0   8   0      119.38      120.65      2.30 o 
   1   8   0        1.00       -0.03      0.57 o 
   2   8   0       14.43       15.08      1.15 o 
   3   8   0        3.92        4.75      0.97 o 
   4   8   0      130.00      130.11      4.54 o 
   5   8   0       26.16       28.25      2.43 o 
   6   8   0        7.23        6.37      1.58 o 
   7   8   0        0.31        1.21      1.40 o 
  -9   9   0       12.22       11.77      2.91 o 
  -8   9   0        0.24        3.02      1.69 o 
  -7   9   0        7.29        6.79      2.88 o 
  -6   9   0        2.70        3.58      1.57 o 
  -5   9   0      141.42      122.93      8.36 o 
  -4   9   0        2.51        2.50      1.34 o 
  -3   9   0        1.01        1.64      1.04 o 
  -2   9   0      342.28      313.80      5.68 o 
  -1   9   0       85.98       88.48      2.90 o 
   0   9   0        3.26        4.40      0.90 o 
   1   9   0       26.45       30.18      1.68 o 
   2   9   0       52.98       53.28      2.03 o 
   3   9   0       91.49       96.81      3.98 o 
   4   9   0       25.80       21.18      3.77 o 
   5   9   0        0.60        0.01      1.10 o 
   6   9   0        3.28        2.97      1.46 o 
  -8  10   0       12.22       14.13      3.11 o 
  -7  10   0        6.90        4.55      1.89 o 
  -6  10   0        3.45        1.37      1.60 o 
  -5  10   0        9.68        6.71      2.07 o 
  -4  10   0        8.18        9.26      2.28 o 
  -3  10   0        0.19        1.06      1.09 o 
  -2  10   0        0.01        0.17      0.78 o 
  -1  10   0       30.32       31.42      2.86 o 
   0  10   0        6.33        5.23      1.43 o 
   1  10   0        2.98        1.13      1.16 o 
   2  10   0       33.90       38.32      2.24 o 
   3  10   0       18.68       17.90      1.92 o 
   4  10   0        0.46        0.74      1.14 o 
   5  10   0        0.80        1.44      1.36 o 
  -8  11   0        0.27        0.80      2.42 o 
  -7  11   0       25.44       39.70     13.13 o 
  -6  11   0        9.46        5.92      2.07 o 
  -5  11   0        0.63        0.39      1.54 o 
  -4  11   0       12.37       14.01      3.04 o 
  -3  11   0       11.16        8.91      4.01 o 
  -2  11   0        0.65        0.25      0.74 o 
  -1  11   0        0.13        1.79      1.49 o 
   0  11   0        0.28       -0.28      1.35 o 
   1  11   0       19.69       19.17      2.90 o 
   2  11   0       23.34       16.24      1.95 o 
   3  11   0       33.73       27.90      3.77 o 
   4  11   0        0.00        0.93      2.36 o 
  -7  12   0       17.97       25.41      6.99 o 
  -6  12   0       21.04       17.39      3.47 o 
  -5  12   0        2.27        0.38      4.80 o 
  -4  12   0       16.29       15.61      5.59 o 
  -3  12   0        0.12       -1.64      1.88 o 
  -2  12   0        6.33        7.30      1.80 o 
  -1  12   0        0.80       -0.02      1.15 o 
   0  12   0        3.91        5.80      1.67 o 
   1  12   0       15.24       20.41      2.66 o 
   2  12   0        3.43        4.75      1.37 o 
   3  12   0        1.28        0.82      1.74 o 
  -6  13   0        3.92        2.65      4.24 o 
  -5  13   0        0.84       -0.76      2.30 o 
  -4  13   0        8.71        7.72      3.38 o 
  -3  13   0        0.00       -0.57      2.99 o 
  -2  13   0        3.05        4.01      1.60 o 
  -1  13   0       22.29       20.53      4.33 o 
   0  13   0        0.00        1.02      1.38 o 
   1  13   0        3.65        2.91      1.63 o 
   2  13   0       12.39        9.83      1.89 o 
  -4  14   0        0.12       -0.24      3.49 o 
  -3  14   0       33.10       43.10      7.54 o 
  -2  14   0        0.35        4.72      3.76 o 
  -1  14   0        2.47        3.87      1.83 o 
   0  14   0        9.46       21.97      5.74 o 
   0 -14   1       13.66       11.67      4.29 o 
   1 -14   1        3.51        5.07      1.93 o 
   2 -14   1        8.29       10.58      4.54 o 
   3 -14   1        1.27        5.84      4.45 o 
   4 -14   1        0.10        3.47      4.34 o 
  -2 -13   1        0.30       -0.85      1.08 o 
  -1 -13   1       12.39       11.91      2.05 o 
   0 -13   1        9.30        7.13      2.00 o 
   1 -13   1       10.37       12.05      3.13 o 
   2 -13   1        0.02        1.14      1.15 o 
   3 -13   1       17.13        6.97      4.61 o 
   4 -13   1        1.14        2.32      3.63 o 
   5 -13   1        0.46        1.49      3.67 o 
   6 -13   1        1.82        7.08      2.99 o 
  -3 -12   1        5.87        8.37      2.52 o 
  -2 -12   1        2.65        1.47      1.16 o 
  -1 -12   1        3.63        2.17      1.73 o 
   0 -12   1        0.52        2.31      1.43 o 
   1 -12   1       24.20       24.65      3.95 o 
   2 -12   1        0.18        0.40      1.03 o 
   3 -12   1        4.83       10.37      2.86 o 
   4 -12   1       17.52       21.91      5.51 o 
   5 -12   1        1.27        0.53      2.17 o 
   6 -12   1       10.56       13.67      3.29 o 
   7 -12   1        1.34        2.77      2.52 o 
  -4 -11   1        4.41        3.85      1.86 o 
  -3 -11   1       11.07        7.47      3.41 o 
  -2 -11   1       41.98       43.89      3.58 o 
  -1 -11   1        2.48        2.55      1.63 o 
   0 -11   1       22.26       22.06      2.50 o 
   1 -11   1       98.20       91.12      4.11 o 
   2 -11   1       38.46       38.16      2.10 o 
   3 -11   1        2.61        3.77      1.63 o 
   4 -11   1       12.17       13.72      2.93 o 
   5 -11   1        8.95        4.79      1.86 o 
   6 -11   1       32.54       40.18      3.79 o 
   7 -11   1        0.67        0.28      2.10 o 
   8 -11   1        0.16       -1.14      2.11 o 
  -5 -10   1        1.11       -0.01      1.41 o 
  -4 -10   1       15.15       10.21      1.88 o 
  -3 -10   1       17.26       16.39      1.82 o 
  -2 -10   1        0.98        0.45      0.67 o 
  -1 -10   1        2.45        2.92      1.18 o 
   0 -10   1       50.00       61.21      3.48 o 
   1 -10   1      432.22      458.13     10.29 o 
   2 -10   1      105.38       88.48      3.47 o 
   3 -10   1       23.67       19.75      3.57 o 
   4 -10   1       11.23        8.60      1.81 o 
   5 -10   1       19.57       14.97      1.66 o 
   6 -10   1       19.86       26.47      3.61 o 
   7 -10   1       14.86       11.75      3.04 o 
   8 -10   1        6.15       12.55      3.03 o 
  -6  -9   1       17.75       21.42      2.42 o 
  -5  -9   1        2.21        2.27      1.24 o 
  -4  -9   1       31.63       27.75      3.33 o 
  -3  -9   1       89.43       91.63      3.33 o 
  -2  -9   1       12.96       14.17      1.18 o 
  -1  -9   1        3.83        4.55      0.86 o 
   0  -9   1      503.77      514.05      7.57 o 
   1  -9   1      314.06      302.23      5.77 o 
   2  -9   1       49.39       43.95      2.48 o 
   3  -9   1       31.19       36.00      3.23 o 
   4  -9   1       31.28       27.24      2.40 o 
   5  -9   1       40.19       36.59      2.95 o 
   6  -9   1        7.36        7.51      1.86 o 
   7  -9   1        0.29        1.45      1.49 o 
   8  -9   1       16.67       16.23      3.10 o 
   9  -9   1        0.01        2.43      2.16 o 
  -7  -8   1       11.32        7.90      2.50 o 
  -6  -8   1        0.98        2.60      1.26 o 
  -5  -8   1        0.68        0.03      1.13 o 
  -4  -8   1       10.44        6.27      1.53 o 
  -3  -8   1       30.77       31.36      1.92 o 
  -2  -8   1      107.35      113.59      2.58 o 
  -1  -8   1       32.58       37.42      1.76 o 
   0  -8   1      115.09      118.41      2.30 o 
   1  -8   1      599.84      599.76      7.45 o 
   2  -8   1       13.18       13.83      1.08 o 
   3  -8   1        0.43        0.04      0.77 o 
   4  -8   1        0.71        0.12      1.03 o 
   5  -8   1      117.57      111.66      4.16 o 
   6  -8   1       29.42       36.44      3.11 o 
   7  -8   1        0.47        0.28      1.28 o 
   8  -8   1        7.00        6.53      2.61 o 
   9  -8   1        9.28        8.70      2.52 o 
  -7  -7   1        0.30        0.04      1.18 o 
  -6  -7   1        7.27        4.98      1.36 o 
  -5  -7   1        5.99        2.64      1.23 o 
  -4  -7   1       57.12       54.93      3.30 o 
  -3  -7   1       56.44       61.74      2.38 o 
  -2  -7   1       95.83      100.41      2.17 o 
  -1  -7   1       16.71       13.55      0.92 o 
   0  -7   1       80.35       80.87      1.67 o 
   1  -7   1       41.51       37.32      1.13 o 
   2  -7   1      239.63      251.96      4.15 o 
   3  -7   1       77.75       66.91      2.54 o 
   4  -7   1        9.28        7.62      0.80 o 
   5  -7   1       60.01       66.59      2.51 o 
   6  -7   1       83.97       73.59      3.17 o 
   7  -7   1       11.84       11.78      2.01 o 
   8  -7   1       17.12       21.70      2.66 o 
   9  -7   1       11.11       11.05      3.35 o 
  -8  -6   1       12.21       10.53      1.98 o 
  -7  -6   1        0.02        1.15      1.19 o 
  -6  -6   1        3.91        3.55      1.16 o 
  -5  -6   1      139.97      141.63      4.68 o 
  -4  -6   1       28.70       33.48      2.49 o 
  -3  -6   1       21.58       22.09      1.33 o 
  -2  -6   1       23.05       25.80      0.97 o 
  -1  -6   1      122.31      130.95      2.12 o 
   0  -6   1        0.49        0.24      0.36 o 
   1  -6   1        1.13        2.98      0.41 o 
   2  -6   1       59.35       71.96      1.33 o 
   3  -6   1       44.04       45.50      1.42 o 
   4  -6   1      225.56      213.31      2.93 o 
   5  -6   1       26.15       25.37      1.52 o 
   6  -6   1       59.45       52.82      2.21 o 
   7  -6   1       12.33       11.58      1.19 o 
   8  -6   1       18.39       15.18      3.95 o 
   9  -6   1        1.10        2.88      1.76 o 
  -8  -5   1        0.55        0.42      1.24 o 
  -7  -5   1        1.48        1.08      1.07 o 
  -6  -5   1        7.03        5.55      1.24 o 
  -5  -5   1     1118.83     1156.19     17.83 o 
  -4  -5   1      318.86      315.14      6.69 o 
  -3  -5   1       41.31       48.11      1.74 o 
  -2  -5   1      254.12      259.42      3.52 o 
  -1  -5   1      120.86      137.12      1.95 o 
   0  -5   1       12.09       11.21      0.56 o 
   1  -5   1      550.26      522.50      4.58 o 
   2  -5   1      542.20      651.19      6.47 o 
   3  -5   1       69.30       74.19      1.51 o 
   4  -5   1       52.71       55.84      2.05 o 
   5  -5   1      244.70      240.70      5.03 o 
   6  -5   1        0.32        0.30      0.90 o 
   7  -5   1       53.71       56.15      4.85 o 
   8  -5   1        7.24        6.62      1.38 o 
   9  -5   1       14.35       16.31      2.25 o 
  10  -5   1        6.38        5.89      2.04 o 
  -9  -4   1        9.46        7.11      1.78 o 
  -8  -4   1        0.01       -0.61      0.95 o 
  -7  -4   1        0.40        0.09      0.94 o 
  -6  -4   1      147.72      157.83      5.33 o 
  -5  -4   1       62.52       65.58      2.55 o 
  -4  -4   1      138.13      135.06      4.04 o 
  -3  -4   1       47.61       46.92      1.32 o 
  -2  -4   1        1.79        3.88      0.29 o 
  -1  -4   1       57.21       57.63      0.97 o 
   0  -4   1       29.70       16.20      0.56 o 
   1  -4   1      630.06      600.36      5.39 o 
   2  -4   1        4.91       13.37      0.67 o 
   3  -4   1       15.56       24.59      0.80 o 
   4  -4   1      351.49      365.25      5.52 o 
   5  -4   1       54.55       45.85      2.05 o 
   6  -4   1       18.07       20.17      1.70 o 
   7  -4   1       13.62       15.46      1.83 o 
   8  -4   1       38.08       32.82      4.11 o 
   9  -4   1        1.71        2.58      1.31 o 
  10  -4   1        4.63        6.22      1.85 o 
  -9  -3   1        0.89        1.52      1.25 o 
  -8  -3   1       17.07       21.38      2.16 o 
  -7  -3   1       56.03       59.45      3.07 o 
  -6  -3   1       21.14       17.74      1.38 o 
  -5  -3   1      392.47      386.71      6.46 o 
  -4  -3   1      237.45      241.38      4.12 o 
  -3  -3   1       11.02       10.34      0.62 o 
  -2  -3   1      232.54      238.66      2.67 o 
  -1  -3   1        0.30        0.21      0.21 o 
   0  -3   1     1456.09     1369.51      9.97 o 
   1  -3   1     1348.29     1348.84     11.83 o 
   2  -3   1      696.54      668.39      6.93 o 
   3  -3   1      323.33      269.04      4.08 o 
   4  -3   1       18.21       19.73      1.17 o 
   5  -3   1        6.24        5.54      1.14 o 
   6  -3   1      696.30      683.26     12.60 o 
   7  -3   1       19.01       20.36      2.02 o 
   8  -3   1        0.20        0.85      1.07 o 
   9  -3   1       41.35       42.56      3.63 o 
  10  -3   1        3.66        3.27      4.67 o 
  -9  -2   1        2.46        1.94      1.25 o 
  -8  -2   1       30.99       38.32      2.65 o 
  -7  -2   1       10.15       11.82      1.51 o 
  -6  -2   1      111.76      106.79      3.00 o 
  -5  -2   1       18.14       18.91      1.49 o 
  -4  -2   1      576.63      649.92      8.94 o 
  -3  -2   1      190.41      175.89      2.79 o 
  -2  -2   1       57.79       55.52      0.99 o 
  -1  -2   1       18.79       23.81      0.50 o 
   0  -2   1    12407.47    12098.30     91.89 o 
   1  -2   1       58.84       55.86      0.95 o 
   2  -2   1      590.16      619.71      7.01 o 
   3  -2   1        5.43       12.51      0.92 o 
   4  -2   1      499.30      505.39      6.25 o 
   5  -2   1        3.48        3.14      0.57 o 
   6  -2   1      102.30       90.14      2.92 o 
   7  -2   1        6.91        6.18      2.17 o 
   8  -2   1       30.16       33.48      3.31 o 
   9  -2   1        9.32        9.45      2.19 o 
  10  -2   1        3.37        2.86      1.92 o 
  -9  -1   1       12.30       12.15      1.71 o 
  -8  -1   1       18.06       18.48      1.70 o 
  -7  -1   1      187.18      187.39      4.23 o 
  -6  -1   1       54.06       58.09      3.46 o 
  -5  -1   1       77.05       68.47      1.85 o 
  -4  -1   1      271.58      280.56      4.16 o 
  -3  -1   1      707.26      746.59      8.63 o 
  -2  -1   1      345.20      336.96      4.53 o 
  -1  -1   1      155.96      145.89      2.30 o 
   0  -1   1      153.82      146.06      1.60 o 
   1  -1   1        6.77        9.69      0.63 o 
   2  -1   1     7599.15     7662.66     70.37 o 
   3  -1   1      717.78      750.95      7.90 o 
   4  -1   1      134.46      114.43      2.57 o 
   5  -1   1       76.16       75.78      1.81 o 
   6  -1   1      216.42      200.69      4.65 o 
   7  -1   1        4.03        6.87      1.24 o 
   8  -1   1       44.36       39.90      3.34 o 
   9  -1   1       21.88       22.77      2.94 o 
  10  -1   1        1.39        1.16      3.21 o 
 -10   0   1        1.57        2.65      1.60 o 
  -9   0   1       43.18       47.37      3.09 o 
  -8   0   1        1.01        0.71      0.83 o 
  -7   0   1        1.11        2.34      0.79 o 
  -6   0   1       78.27       76.96      2.34 o 
  -5   0   1      328.71      337.71      4.56 o 
  -4   0   1        0.39        2.39      0.39 o 
  -3   0   1      121.45      100.89      2.63 o 
  -2   0   1     1331.32     1285.11     16.97 o 
  -1   0   1      637.26      664.70      8.72 o 
   1   0   1       59.16       45.25      0.81 o 
   2   0   1      659.57      651.59      7.28 o 
   3   0   1     3408.04     3462.75     32.69 o 
   4   0   1        2.96        2.88      0.49 o 
   5   0   1      357.75      334.87      4.75 o 
   6   0   1       14.82       14.06      1.66 o 
   7   0   1       14.28        8.51      1.17 o 
   8   0   1        0.00       -0.50      1.05 o 
   9   0   1       13.39       12.59      3.98 o 
 -10   1   1        4.57        2.62      2.03 o 
  -9   1   1        2.97        1.72      1.10 o 
  -8   1   1       37.35       39.36      2.34 o 
  -7   1   1        0.88        0.57      0.70 o 
  -6   1   1      268.57      274.93      4.08 o 
  -5   1   1       11.82       13.57      1.10 o 
  -4   1   1       74.38       81.84      2.27 o 
  -3   1   1       14.38       14.02      0.94 o 
  -2   1   1     1582.22     1563.46     19.60 o 
  -1   1   1      629.14      607.31      7.09 o 
   0   1   1       45.62       69.53      0.82 o 
   1   1   1      761.79      843.45      5.87 o 
   2   1   1      185.86      198.29      2.27 o 
   3   1   1       37.08       22.26      1.10 o 
   4   1   1      759.10      784.34      9.40 o 
   5   1   1       49.91       48.10      2.13 o 
   6   1   1        7.82        5.16      0.97 o 
   7   1   1      299.67      279.47      4.79 o 
   8   1   1       16.36       23.46      2.15 o 
   9   1   1        1.91        1.10      1.21 o 
 -10   2   1        2.13        0.62      1.58 o 
  -9   2   1        1.62        1.43      1.05 o 
  -8   2   1        5.80        5.51      1.24 o 
  -7   2   1       58.53       58.04      4.03 o 
  -6   2   1        0.83        0.55      0.49 o 
  -5   2   1        6.49        4.31      0.98 o 
  -4   2   1        5.91        8.48      0.92 o 
  -3   2   1       55.86       66.63      1.81 o 
  -2   2   1      326.73      301.12      2.87 o 
  -1   2   1     4259.97     4214.58     48.91 o 
   0   2   1     4872.39     4746.97     35.85 o 
   1   2   1     2343.92     2325.94     15.77 o 
   2   2   1       93.02       91.05      1.36 o 
   3   2   1      274.37      251.21      3.15 o 
   4   2   1      301.15      284.23      3.74 o 
   5   2   1      234.45      239.48      4.20 o 
   6   2   1        6.03        5.56      0.94 o 
   7   2   1        1.07        1.12      0.75 o 
   8   2   1       41.77       43.09      2.90 o 
   9   2   1        2.26        3.08      1.45 o 
 -10   3   1       12.45       16.70      3.79 o 
  -9   3   1        5.10        8.50      2.49 o 
  -8   3   1       13.30       14.46      1.88 o 
  -7   3   1      187.33      181.92      3.93 o 
  -6   3   1      223.23      230.25      3.68 o 
  -5   3   1        2.69        3.05      0.49 o 
  -4   3   1       61.19       58.95      1.18 o 
  -3   3   1       11.72       17.11      0.68 o 
  -2   3   1        8.85       29.29      1.26 o 
  -1   3   1    17077.94    16560.59    133.48 o 
   0   3   1        0.31        0.18      0.20 o 
   1   3   1      420.28      381.53      3.18 o 
   2   3   1       36.54       30.35      0.62 o 
   3   3   1       29.64       31.16      1.05 o 
   4   3   1       53.77       45.59      1.55 o 
   5   3   1       65.85       59.06      2.22 o 
   6   3   1      227.77      237.74      4.69 o 
   7   3   1        5.84        3.50      1.12 o 
   8   3   1       13.77       12.64      1.83 o 
   9   3   1        3.86        3.92      1.67 o 
 -10   4   1        0.53        2.10      1.57 o 
  -9   4   1       14.36       17.84      1.89 o 
  -8   4   1        5.68        6.58      1.25 o 
  -7   4   1       89.79       94.09      4.31 o 
  -6   4   1        1.66        3.20      1.08 o 
  -5   4   1        0.66        1.21      0.48 o 
  -4   4   1        0.57        0.98      0.55 o 
  -3   4   1       55.42       69.24      1.53 o 
  -2   4   1      479.09      492.99      5.48 o 
  -1   4   1     3143.23     3041.78     24.86 o 
   0   4   1        0.07        4.28      0.34 o 
   1   4   1     1133.82     1194.03      9.93 o 
   2   4   1      245.54      278.44      2.75 o 
   3   4   1       40.24       43.86      1.52 o 
   4   4   1      269.34      268.47      4.69 o 
   5   4   1      357.78      339.99      5.81 o 
   6   4   1       18.04       14.11      1.97 o 
   7   4   1       21.37       22.58      2.16 o 
   8   4   1       12.97       18.78      2.19 o 
 -10   5   1       10.47        9.30      2.19 o 
  -9   5   1        0.01        0.54      1.29 o 
  -8   5   1        4.22        5.36      1.24 o 
  -7   5   1       39.58       41.30      2.35 o 
  -6   5   1      278.11      279.93      5.70 o 
  -5   5   1       26.33       25.97      1.66 o 
  -4   5   1      144.00      144.53      2.79 o 
  -3   5   1      690.60      745.95      8.06 o 
  -2   5   1      432.26      398.98      4.43 o 
  -1   5   1      684.78      656.42      6.12 o 
   0   5   1      277.59      276.85      2.89 o 
   1   5   1     1153.99     1356.78     11.82 o 
   2   5   1       24.42       31.19      1.09 o 
   3   5   1       14.82       16.30      1.13 o 
   4   5   1        0.98       -0.31      0.80 o 
   5   5   1        3.95        6.01      1.24 o 
   6   5   1        0.43        2.68      1.19 o 
   7   5   1       10.91       13.82      1.80 o 
   8   5   1        0.06       -0.34      1.42 o 
 -10   6   1        5.77        3.08      1.91 o 
  -9   6   1       20.98       22.64      2.51 o 
  -8   6   1        1.45        3.57      1.42 o 
  -7   6   1       10.41       10.22      2.52 o 
  -6   6   1        1.71        1.75      0.92 o 
  -5   6   1       22.71       28.51      2.44 o 
  -4   6   1        0.23        0.94      0.81 o 
  -3   6   1        8.22        6.65      0.59 o 
  -2   6   1      911.50      933.22      8.79 o 
  -1   6   1      514.66      534.47      6.25 o 
   0   6   1       85.16       91.77      1.62 o 
   1   6   1      181.86      191.69      2.71 o 
   2   6   1        0.33        0.35      0.37 o 
   3   6   1        0.67        0.04      0.83 o 
   4   6   1      708.78      688.40     10.64 o 
   5   6   1        3.07        2.25      1.05 o 
   6   6   1       10.17       11.25      1.66 o 
   7   6   1        1.75        1.02      1.12 o 
   8   6   1        6.74        2.99      1.75 o 
  -9   7   1        5.78        4.92      2.04 o 
  -8   7   1        1.50        3.03      1.45 o 
  -7   7   1        2.83        4.04      1.42 o 
  -6   7   1       46.57       43.19      3.05 o 
  -5   7   1       99.78      102.17      3.95 o 
  -4   7   1      191.76      181.45      3.83 o 
  -3   7   1        2.86        2.06      0.66 o 
  -2   7   1      352.71      346.67      4.15 o 
  -1   7   1      114.72      111.00      2.00 o 
   0   7   1        0.04        0.02      0.34 o 
   1   7   1       23.69       20.42      1.09 o 
   2   7   1        2.34        1.09      0.72 o 
   3   7   1      178.93      180.02      3.14 o 
   4   7   1       16.27       15.27      1.67 o 
   5   7   1       19.75       17.52      3.49 o 
   6   7   1       16.46       16.53      1.98 o 
   7   7   1       17.60       17.39      2.24 o 
  -9   8   1        0.43        3.11      2.09 o 
  -8   8   1        0.81        1.38      1.57 o 
  -7   8   1       74.30       65.45      5.09 o 
  -6   8   1       17.03       11.41      1.56 o 
  -5   8   1      289.18      256.72      6.30 o 
  -4   8   1       67.18       77.10      3.10 o 
  -3   8   1       76.54       70.97      2.72 o 
  -2   8   1       28.36       30.53      1.71 o 
  -1   8   1       42.25       42.12      1.86 o 
   0   8   1       26.57       22.51      1.15 o 
   1   8   1       37.54       35.71      1.69 o 
   2   8   1       92.94       84.16      2.23 o 
   3   8   1        9.17        9.81      0.94 o 
   4   8   1        1.97        1.09      0.96 o 
   5   8   1       27.45       31.91      2.61 o 
   6   8   1        0.70        0.69      1.21 o 
   7   8   1        3.14        2.56      1.65 o 
  -9   9   1        0.50       -0.62      4.39 o 
  -8   9   1       20.81       26.95      3.06 o 
  -7   9   1       16.54       16.13      2.36 o 
  -6   9   1       41.48       41.24      3.38 o 
  -5   9   1       89.83       80.01      5.78 o 
  -4   9   1       56.21       49.88      3.29 o 
  -3   9   1       46.13       41.48      2.89 o 
  -2   9   1      387.55      348.94      6.09 o 
  -1   9   1        0.21        0.24      0.74 o 
   0   9   1       44.44       47.37      2.71 o 
   1   9   1       21.52       24.68      1.52 o 
   2   9   1      196.09      194.17      5.39 o 
   3   9   1       35.00       29.23      1.57 o 
   4   9   1       11.33       10.16      2.33 o 
   5   9   1        0.15        1.19      1.21 o 
   6   9   1        4.28        3.75      1.78 o 
  -8  10   1       26.73       33.80      5.16 o 
  -7  10   1        3.12        3.23      2.04 o 
  -6  10   1       86.20       78.98      4.54 o 
  -5  10   1        1.91       -1.67      1.24 o 
  -4  10   1        0.82        1.10      1.25 o 
  -3  10   1        3.43        4.81      1.37 o 
  -2  10   1       22.15       15.93      2.79 o 
  -1  10   1        0.01       -0.35      0.67 o 
   0  10   1       13.49       12.73      1.88 o 
   1  10   1       22.26       26.10      3.23 o 
   2  10   1       11.57       13.75      3.11 o 
   3  10   1        3.86        2.76      1.14 o 
   4  10   1        1.93        3.31      1.30 o 
   5  10   1       31.98       28.78      3.11 o 
  -8  11   1        5.17        3.18      2.44 o 
  -7  11   1        7.35        5.91      4.93 o 
  -6  11   1        3.50        3.74      2.34 o 
  -5  11   1       11.87       13.99      2.46 o 
  -4  11   1       29.29       35.76      7.50 o 
  -3  11   1        8.89        4.81      1.77 o 
  -2  11   1       35.41       33.49      2.59 o 
  -1  11   1       58.64       51.21      3.43 o 
   0  11   1        0.01       -0.68      0.99 o 
   1  11   1        0.88        0.18      1.02 o 
   2  11   1        4.44        2.92      1.30 o 
   3  11   1       28.89       24.48      3.62 o 
   4  11   1        4.37        4.28      2.25 o 
  -7  12   1        5.20        3.38      2.65 o 
  -6  12   1        6.99        7.91      3.31 o 
  -5  12   1        1.07        4.78      4.76 o 
  -4  12   1       14.02       19.32      3.54 o 
  -3  12   1      112.12      108.97      6.41 o 
  -2  12   1        2.74        2.79      1.18 o 
  -1  12   1       20.38       23.57      2.82 o 
   0  12   1        7.94       10.11      5.19 o 
   1  12   1       15.86       14.00      2.67 o 
   2  12   1        0.00        2.31      1.28 o 
   3  12   1       42.93       41.75      4.69 o 
  -6  13   1        0.90        3.77      3.37 o 
  -5  13   1        3.81        7.30      2.99 o 
  -4  13   1        4.62        6.02      2.90 o 
  -3  13   1        1.56        1.62      3.38 o 
  -2  13   1        0.73        0.85      1.07 o 
  -1  13   1       12.93       15.14      3.02 o 
   0  13   1        6.20        6.18      2.56 o 
   1  13   1        3.36        4.79      1.72 o 
   2  13   1       10.66        7.82      1.77 o 
  -4  14   1       18.90       23.62      6.27 o 
  -3  14   1        0.16        4.13      3.95 o 
  -2  14   1       12.61       14.76      5.09 o 
  -1  14   1        1.35        0.30      1.50 o 
   0  14   1        1.45        2.12      3.21 o 
   0 -14   2        0.52        6.21      3.48 o 
   1 -14   2       10.53       14.46      4.05 o 
   2 -14   2        0.35        2.40      1.31 o 
   3 -14   2        0.10        2.88      4.22 o 
   4 -14   2       18.56       11.35      5.16 o 
  -2 -13   2        7.67        7.82      1.64 o 
  -1 -13   2        0.20        1.18      1.44 o 
   0 -13   2        0.36        2.31      3.15 o 
   1 -13   2        1.08        2.62      1.48 o 
   2 -13   2        8.45        8.29      3.35 o 
   3 -13   2       26.28       27.76      6.33 o 
   4 -13   2        0.01       -0.62      3.00 o 
   5 -13   2        5.06        4.93      2.90 o 
   6 -13   2       25.21       29.96      4.54 o 
  -3 -12   2        7.47        7.74      4.41 o 
  -2 -12   2        0.05       -0.39      1.10 o 
  -1 -12   2       14.88       20.98      3.14 o 
   0 -12   2       30.35       27.31      3.16 o 
   1 -12   2        7.72       11.69      2.21 o 
   2 -12   2        8.37        6.84      1.68 o 
   3 -12   2        7.86        4.05      2.50 o 
   4 -12   2        1.74        0.00      2.10 o 
   5 -12   2        1.86       -1.32      2.49 o 
   6 -12   2       32.15       41.03     11.46 o 
   7 -12   2        1.23        2.45      5.06 o 
  -4 -11   2        0.09        0.75      1.59 o 
  -3 -11   2        3.63        4.41      1.87 o 
  -2 -11   2       13.68       11.26      1.65 o 
  -1 -11   2        3.14        3.34      2.63 o 
   0 -11   2       29.44       30.57      2.89 o 
   1 -11   2        0.22        0.35      1.08 o 
   2 -11   2       10.59       10.84      1.38 o 
   3 -11   2        6.71        8.07      2.47 o 
   4 -11   2       16.37       12.17      5.45 o 
   5 -11   2       12.10        8.07      2.21 o 
   6 -11   2        0.41        2.70      2.61 o 
   7 -11   2       17.28       18.38      3.62 o 
   8 -11   2        2.84        9.51      3.00 o 
  -5 -10   2       11.01        9.26      2.39 o 
  -4 -10   2        4.15        1.43      1.34 o 
  -3 -10   2        8.23        6.47      1.34 o 
  -2 -10   2        3.03        2.75      0.80 o 
  -1 -10   2       16.35       13.86      2.20 o 
   0 -10   2      105.48      104.92      4.53 o 
   1 -10   2        0.08        0.01      0.94 o 
   2 -10   2       73.84       74.06      3.85 o 
   3 -10   2        0.78        2.22      1.02 o 
   4 -10   2        4.48        3.26      1.34 o 
   5 -10   2       36.03       35.38      3.25 o 
   6 -10   2        9.27        9.80      2.24 o 
   7 -10   2        0.27        0.42      1.65 o 
   8 -10   2       13.30       19.83      3.53 o 
  -6  -9   2        5.25        4.02      1.50 o 
  -5  -9   2        4.58        7.77      1.83 o 
  -4  -9   2       11.78       10.21      1.85 o 
  -3  -9   2        5.50        3.01      1.03 o 
  -2  -9   2       32.73       36.34      1.77 o 
  -1  -9   2        0.63        0.12      0.63 o 
   0  -9   2      113.24      112.76      3.51 o 
   1  -9   2      121.20      123.26      3.19 o 
   2  -9   2        0.40       -1.03      0.64 o 
   3  -9   2       53.22       47.31      2.81 o 
   4  -9   2        6.59        4.02      1.09 o 
   5  -9   2        5.21        7.26      1.19 o 
   6  -9   2        0.17       -1.08      1.41 o 
   7  -9   2        7.73        6.37      1.92 o 
   8  -9   2       27.22       35.02      4.15 o 
   9  -9   2        0.02       -0.41      2.76 o 
  -7  -8   2        0.33        0.71      1.28 o 
  -6  -8   2        0.24        0.73      1.15 o 
  -5  -8   2        5.41        4.65      1.52 o 
  -4  -8   2       45.76       46.56      3.22 o 
  -3  -8   2       78.36       82.29      2.69 o 
  -2  -8   2       16.06       14.43      1.25 o 
  -1  -8   2        6.50        5.89      0.87 o 
   0  -8   2       40.87       45.38      1.84 o 
   1  -8   2      934.29      925.73     11.71 o 
   2  -8   2        5.35        2.44      0.69 o 
   3  -8   2       82.93       87.14      2.85 o 
   4  -8   2      147.68      127.18      4.24 o 
   5  -8   2       77.10       75.37      2.22 o 
   6  -8   2        0.85        2.96      1.45 o 
   7  -8   2       36.24       38.83      6.67 o 
   8  -8   2        4.86        4.69      2.02 o 
   9  -8   2        5.06        1.39      2.62 o 
  -7  -7   2        0.35        0.03      1.09 o 
  -6  -7   2        1.89        1.10      1.26 o 
  -5  -7   2       58.15       59.11      3.64 o 
  -4  -7   2       11.34       12.20      2.90 o 
  -3  -7   2       86.55       97.81      2.71 o 
  -2  -7   2       32.00       34.44      1.41 o 
  -1  -7   2      183.22      193.17      3.16 o 
   0  -7   2      228.47      223.61      3.03 o 
   1  -7   2       64.21       74.15      1.51 o 
   2  -7   2       49.05       47.78      1.27 o 
   3  -7   2        2.41        0.32      0.52 o 
   4  -7   2        1.34       -0.04      0.84 o 
   5  -7   2      124.83      121.23      3.17 o 
   6  -7   2       42.24       41.31      2.21 o 
   7  -7   2       18.84       22.46      2.65 o 
   8  -7   2       43.30       47.32      3.74 o 
   9  -7   2       12.00        9.11      2.60 o 
  -8  -6   2       15.25       22.23      2.48 o 
  -7  -6   2        0.21        0.40      1.10 o 
  -6  -6   2       58.71       60.05      3.74 o 
  -5  -6   2       99.66       97.07      3.85 o 
  -4  -6   2       31.23       27.17      2.25 o 
  -3  -6   2        0.20       -0.05      0.50 o 
  -2  -6   2       94.46       90.17      1.61 o 
  -1  -6   2      605.88      645.13      6.75 o 
   0  -6   2      152.50      159.16      3.69 o 
   1  -6   2      439.57      460.71      4.49 o 
   2  -6   2      142.51      121.43      2.06 o 
   3  -6   2       94.87       97.80      2.36 o 
   4  -6   2       43.41       34.55      1.24 o 
   5  -6   2        5.68        7.23      0.97 o 
   6  -6   2       35.74       35.66      2.08 o 
   7  -6   2        3.74        2.84      0.94 o 
   8  -6   2        0.58        1.24      1.13 o 
   9  -6   2        3.65        4.96      4.96 o 
  -8  -5   2        0.34       -0.26      1.07 o 
  -7  -5   2        1.04       -0.61      0.92 o 
  -6  -5   2        0.49        2.34      1.12 o 
  -5  -5   2       31.80       34.20      2.43 o 
  -4  -5   2      187.83      182.44      4.77 o 
  -3  -5   2      109.79      110.89      2.38 o 
  -2  -5   2       59.54       72.99      1.17 o 
  -1  -5   2      125.55      113.33      1.66 o 
   0  -5   2      109.98      111.62      1.48 o 
   1  -5   2      891.32      911.73      7.13 o 
   2  -5   2     3320.39     3674.98     32.67 o 
   3  -5   2       53.93       39.44      1.16 o 
   4  -5   2      153.54      139.14      3.09 o 
   5  -5   2      280.11      270.89      4.80 o 
   6  -5   2        9.20       10.27      1.13 o 
   7  -5   2       41.17       42.44      2.02 o 
   8  -5   2        7.95        9.48      1.56 o 
   9  -5   2       19.89       24.87      2.70 o 
  -9  -4   2        5.28        3.86      1.51 o 
  -8  -4   2        5.45        5.80      1.44 o 
  -7  -4   2       18.76       18.89      1.94 o 
  -6  -4   2       56.78       56.37      2.53 o 
  -5  -4   2      117.58      115.12      3.16 o 
  -4  -4   2      131.32      119.48      3.00 o 
  -3  -4   2      113.29      112.47      1.93 o 
  -2  -4   2        0.02        0.74      0.21 o 
  -1  -4   2      697.09      700.31      6.16 o 
   0  -4   2      385.28      405.58      3.67 o 
   1  -4   2     1251.58     1358.73     10.83 o 
   2  -4   2      853.69      904.87      8.53 o 
   3  -4   2      251.31      259.65      3.15 o 
   4  -4   2      577.88      597.58      7.49 o 
   5  -4   2      111.64      103.05      3.06 o 
   6  -4   2       44.47       40.00      3.76 o 
   7  -4   2        1.30        0.92      0.99 o 
   8  -4   2       15.83       13.46      1.94 o 
   9  -4   2       42.86       46.24      5.03 o 
  10  -4   2        6.74        7.02      1.91 o 
  -9  -3   2        4.09        3.16      1.37 o 
  -8  -3   2        1.35        0.54      1.00 o 
  -7  -3   2        1.59        2.39      0.98 o 
  -6  -3   2        1.07        1.80      0.77 o 
  -5  -3   2      596.87      617.44      9.11 o 
  -4  -3   2       70.24       69.17      2.05 o 
  -3  -3   2      159.56      160.50      2.81 o 
  -2  -3   2      215.43      191.88      2.40 o 
  -1  -3   2        3.96        7.60      0.45 o 
   0  -3   2      824.32      849.14      6.69 o 
   1  -3   2     1203.99     1211.05     10.82 o 
   2  -3   2     1801.72     2042.89     21.29 o 
   3  -3   2       67.08       60.16      1.23 o 
   4  -3   2       26.40       24.18      1.40 o 
   5  -3   2       11.14       14.95      1.47 o 
   6  -3   2        0.23        0.35      0.91 o 
   7  -3   2        6.15        3.28      1.21 o 
   8  -3   2       22.30       23.75      2.43 o 
   9  -3   2       15.62       19.26      2.75 o 
  10  -3   2        0.76        1.74      1.82 o 
  -9  -2   2        7.06        7.30      1.45 o 
  -8  -2   2        7.53        5.69      1.31 o 
  -7  -2   2        1.62        0.66      1.06 o 
  -6  -2   2      177.52      185.73      4.34 o 
  -5  -2   2      228.67      212.88      4.85 o 
  -4  -2   2      548.85      578.89      7.33 o 
  -3  -2   2        0.07       -0.11      0.36 o 
  -2  -2   2       78.68       80.36      1.26 o 
  -1  -2   2      827.73      785.10      6.29 o 
   0  -2   2     3244.34     3017.22     22.98 o 
   1  -2   2      414.76      362.83      3.38 o 
   2  -2   2       78.05       70.78      1.18 o 
   3  -2   2      667.90      626.57     10.37 o 
   4  -2   2        8.60        4.26      0.67 o 
   5  -2   2        5.59        5.24      1.03 o 
   6  -2   2        0.95        1.69      0.88 o 
   7  -2   2        0.91       -0.42      1.12 o 
   8  -2   2        2.67        0.43      1.10 o 
   9  -2   2       17.28       17.20      2.70 o 
  10  -2   2        0.30        0.77      1.81 o 
  -9  -1   2        3.50        2.75      1.14 o 
  -8  -1   2       10.18        8.61      1.31 o 
  -7  -1   2       90.77       90.63      2.91 o 
  -6  -1   2      382.55      386.30      6.22 o 
  -5  -1   2        6.77        6.89      0.77 o 
  -4  -1   2      598.88      686.48      8.31 o 
  -3  -1   2       82.04       60.11      1.51 o 
  -2  -1   2      309.76      323.02      4.23 o 
  -1  -1   2      675.91      680.31      6.27 o 
   0  -1   2      993.05      934.36      8.72 o 
   1  -1   2      157.89      156.97      1.61 o 
   2  -1   2      245.99      269.05      3.83 o 
   3  -1   2     2466.25     2669.74     30.04 o 
   4  -1   2      532.89      527.64      6.84 o 
   5  -1   2      151.39      159.32      3.72 o 
   6  -1   2        3.05        2.17      1.14 o 
   7  -1   2      170.34      160.31      4.23 o 
   8  -1   2       21.42       23.68      2.49 o 
   9  -1   2       13.00       14.81      2.58 o 
 -10   0   2        0.08        1.13      1.24 o 
  -9   0   2        5.33        6.23      1.41 o 
  -8   0   2       10.36        8.55      1.23 o 
  -7   0   2        2.73        0.90      0.68 o 
  -6   0   2      599.68      611.33      9.23 o 
  -5   0   2      599.45      628.59      7.27 o 
  -4   0   2      930.26     1004.94     14.64 o 
  -3   0   2      235.11      261.97      5.59 o 
  -2   0   2       72.15       79.15      1.93 o 
  -1   0   2     2949.41     2861.63     34.50 o 
   0   0   2     3008.06     2818.73     28.68 o 
   1   0   2     5007.08     4866.81     36.75 o 
   2   0   2     5447.72     5452.17     46.35 o 
   3   0   2       63.88       72.59      1.58 o 
   4   0   2       37.36       29.02      1.26 o 
   5   0   2      258.42      237.69      4.33 o 
   6   0   2      126.09      122.48      3.47 o 
   7   0   2        0.25       -0.23      0.62 o 
   8   0   2       30.99       33.35      2.49 o 
   9   0   2       11.87       13.19      3.32 o 
 -10   1   2        0.04        0.26      1.28 o 
  -9   1   2        5.65        6.42      1.21 o 
  -8   1   2        3.72        4.86      1.67 o 
  -7   1   2        7.89        8.88      1.05 o 
  -6   1   2      134.68      128.11      2.86 o 
  -5   1   2        1.19        1.37      1.08 o 
  -4   1   2      434.37      468.96     11.08 o 
  -3   1   2       17.55       13.19      1.27 o 
  -2   1   2     1216.96     1139.88     14.92 o 
  -1   1   2     4983.54     4810.77     43.77 o 
   0   1   2       47.40       49.40      0.71 o 
   1   1   2      471.35      497.03      3.83 o 
   2   1   2      407.22      363.77      4.63 o 
   3   1   2     2467.40     2528.54     21.59 o 
   4   1   2       22.59       23.74      0.86 o 
   5   1   2      621.31      562.98      7.18 o 
   6   1   2       98.90      107.79      2.73 o 
   7   1   2       56.79       59.89      2.67 o 
   8   1   2        2.74        3.34      1.27 o 
   9   1   2        4.53        5.15      1.64 o 
 -10   2   2        0.35       -0.17      1.24 o 
  -9   2   2        1.39        1.59      0.94 o 
  -8   2   2       37.16       42.50      2.62 o 
  -7   2   2       46.76       44.01      1.56 o 
  -6   2   2       90.09       95.30      3.22 o 
  -5   2   2       17.34       21.73      1.63 o 
  -4   2   2       29.98       33.19      1.73 o 
  -3   2   2      399.25      439.23      6.52 o 
  -2   2   2      311.15      292.65      2.79 o 
  -1   2   2     6207.61     5966.89     69.01 o 
   0   2   2       16.36       10.46      0.41 o 
   1   2   2     6918.81     6931.62     46.33 o 
   2   2   2      621.47      712.90      6.02 o 
   3   2   2     1626.60     1589.83     14.17 o 
   4   2   2      480.99      471.65      6.36 o 
   5   2   2      219.07      196.41      3.59 o 
   6   2   2      100.69       94.51      2.95 o 
   7   2   2       76.55       78.84      4.20 o 
   8   2   2       28.28       28.84      2.72 o 
   9   2   2        1.64        1.91      1.81 o 
 -10   3   2       50.70       59.58      3.38 o 
  -9   3   2        0.40        0.24      0.90 o 
  -8   3   2       36.70       36.54      3.13 o 
  -7   3   2        1.52        1.99      0.62 o 
  -6   3   2      233.60      235.95      4.19 o 
  -5   3   2       27.94       24.91      1.73 o 
  -4   3   2        0.08       -0.26      0.24 o 
  -3   3   2     1203.43     1299.28     11.87 o 
  -2   3   2      414.01      451.03      4.86 o 
  -1   3   2     3329.03     3392.51     29.18 o 
   0   3   2      108.66      113.36      1.52 o 
   1   3   2       88.15      128.37      1.40 o 
   2   3   2      245.98      251.07      2.45 o 
   3   3   2        0.54        1.43      0.46 o 
   4   3   2       37.94       36.26      1.72 o 
   5   3   2       37.15       36.68      1.79 o 
   6   3   2        1.59        2.67      0.84 o 
   7   3   2       31.84       26.42      2.51 o 
   8   3   2       40.78       40.81      3.32 o 
   9   3   2        1.10       -0.09      1.19 o 
 -10   4   2        0.04        2.02      1.99 o 
  -9   4   2       23.85       27.35      2.15 o 
  -8   4   2        1.18        2.31      0.96 o 
  -7   4   2        0.33        0.36      0.69 o 
  -6   4   2       73.06       73.00      1.73 o 
  -5   4   2       61.98       59.10      1.69 o 
  -4   4   2       62.34       65.65      1.41 o 
  -3   4   2     1820.38     1978.39     21.01 o 
  -2   4   2       32.59       28.17      0.77 o 
  -1   4   2      143.83      125.05      1.62 o 
   0   4   2        1.05        0.04      0.23 o 
   1   4   2       24.86       30.24      0.82 o 
   2   4   2      174.76      178.51      2.20 o 
   3   4   2        5.15        4.77      0.63 o 
   4   4   2      514.93      502.48      8.10 o 
   5   4   2       15.03       15.33      1.66 o 
   6   4   2       35.48       31.98      2.38 o 
   7   4   2        0.10        1.07      1.22 o 
   8   4   2        5.16        3.37      1.58 o 
 -10   5   2        5.27        3.47      1.76 o 
  -9   5   2       15.45       17.04      2.10 o 
  -8   5   2        4.23        2.56      1.21 o 
  -7   5   2      154.01      150.59      4.01 o 
  -6   5   2      143.11      140.07      5.86 o 
  -5   5   2       43.36       41.17      1.85 o 
  -4   5   2        0.20        0.09      0.41 o 
  -3   5   2        7.76       10.50      0.87 o 
  -2   5   2       40.18       39.48      1.33 o 
  -1   5   2        0.03        0.28      0.37 o 
   0   5   2      169.39      151.40      1.98 o 
   1   5   2        3.58        2.93      0.43 o 
   2   5   2        4.27        3.13      0.45 o 
   3   5   2       15.43       12.39      0.94 o 
   4   5   2      132.38      136.50      3.71 o 
   5   5   2      112.83      105.99      4.39 o 
   6   5   2       31.24       25.77      3.12 o 
   7   5   2       47.58       56.78      4.37 o 
   8   5   2        2.30        1.56      1.50 o 
 -10   6   2        3.38        5.55      2.25 o 
  -9   6   2        5.59        7.62      1.99 o 
  -8   6   2        3.09        1.27      1.23 o 
  -7   6   2       64.20       64.03      3.30 o 
  -6   6   2       36.64       38.54      2.68 o 
  -5   6   2       62.91       62.53      2.28 o 
  -4   6   2       59.54       63.53      2.65 o 
  -3   6   2        0.03        0.18      0.40 o 
  -2   6   2      972.13      986.31      9.18 o 
  -1   6   2        2.70        3.27      0.42 o 
   0   6   2       76.90       78.97      1.43 o 
   1   6   2       36.72       35.90      1.21 o 
   2   6   2        4.14        3.42      0.53 o 
   3   6   2        7.94        6.73      0.91 o 
   4   6   2      161.22      167.52      3.91 o 
   5   6   2        7.43        5.42      1.27 o 
   6   6   2        0.42        1.29      1.01 o 
   7   6   2        5.68        6.54      1.78 o 
 -10   7   2       10.13        9.90      2.40 o 
  -9   7   2        6.98        9.62      2.38 o 
  -8   7   2       60.17       63.06      3.77 o 
  -7   7   2       15.58       15.28      2.02 o 
  -6   7   2       93.32       87.68      3.78 o 
  -5   7   2      123.07      113.12      4.08 o 
  -4   7   2        0.09        0.05      0.60 o 
  -3   7   2      151.22      171.80      3.31 o 
  -2   7   2     2377.29     2300.07     23.77 o 
  -1   7   2        9.36        7.01      0.62 o 
   0   7   2        1.25        0.47      0.45 o 
   1   7   2      123.73      122.87      2.31 o 
   2   7   2       10.46        5.89      0.76 o 
   3   7   2        1.06        0.85      0.58 o 
   4   7   2        0.01       -0.25      1.04 o 
   5   7   2       18.80       18.01      1.94 o 
   6   7   2        2.89        1.17      1.41 o 
   7   7   2        0.00        1.64      1.54 o 
  -9   8   2       22.45       28.16      3.51 o 
  -8   8   2       36.63       37.41      3.21 o 
  -7   8   2        1.33        1.73      1.38 o 
  -6   8   2        2.67        2.13      1.31 o 
  -5   8   2        6.55        8.07      1.66 o 
  -4   8   2      110.54      109.75      3.70 o 
  -3   8   2       17.82       15.67      2.83 o 
  -2   8   2      233.75      220.73      4.25 o 
  -1   8   2       29.13       30.46      1.84 o 
   0   8   2        1.80        0.33      0.55 o 
   1   8   2        6.08        1.80      0.67 o 
   2   8   2       91.81       98.93      2.43 o 
   3   8   2       23.61       31.04      1.99 o 
   4   8   2        2.90        0.09      0.96 o 
   5   8   2        5.22        1.94      1.22 o 
   6   8   2       29.69       36.51      3.41 o 
  -9   9   2        1.27        2.22      2.12 o 
  -8   9   2        6.48        3.91      2.21 o 
  -7   9   2       20.83       21.83      2.88 o 
  -6   9   2        1.20        3.08      1.61 o 
  -5   9   2       20.93       14.81      2.11 o 
  -4   9   2       50.48       58.55      3.12 o 
  -3   9   2      422.92      409.36     11.38 o 
  -2   9   2      136.84      126.04      3.53 o 
  -1   9   2      303.65      303.14      6.31 o 
   0   9   2       51.11       38.76      2.48 o 
   1   9   2        3.75        5.71      1.05 o 
   2   9   2        4.00        6.86      0.91 o 
   3   9   2      233.84      241.70      4.21 o 
   4   9   2        1.07        2.42      1.38 o 
   5   9   2        2.08        3.86      1.57 o 
   6   9   2        2.01        4.29      1.75 o 
  -8  10   2        0.71       -0.89      2.06 o 
  -7  10   2        7.94        5.61      2.37 o 
  -6  10   2        5.36        6.16      2.35 o 
  -5  10   2        7.87        6.45      1.15 o 
  -4  10   2        5.28        6.88      1.54 o 
  -3  10   2      172.73      167.45      9.69 o 
  -2  10   2       78.89       76.45      2.87 o 
  -1  10   2        9.00        5.31      1.61 o 
   0  10   2        6.25        8.56      2.43 o 
   1  10   2       51.47       46.25      2.77 o 
   2  10   2        3.27        3.08      1.36 o 
   3  10   2       63.91       84.95      4.72 o 
   4  10   2        2.43        2.74      1.63 o 
   5  10   2       29.81       37.38      3.37 o 
  -8  11   2        0.01       -0.82      2.28 o 
  -7  11   2        0.09        1.19      2.23 o 
  -6  11   2       20.48       14.39      3.28 o 
  -5  11   2        7.55        6.97      2.56 o 
  -4  11   2        9.96        7.56      2.49 o 
  -3  11   2       21.28       20.01      3.27 o 
  -2  11   2       79.22       74.68      5.00 o 
  -1  11   2        3.45        3.39      1.44 o 
   0  11   2        5.35        2.28      1.36 o 
   1  11   2       30.96       31.02      2.67 o 
   2  11   2       72.72       63.83      3.44 o 
   3  11   2        4.26        0.62      1.77 o 
   4  11   2        0.33        0.13      1.83 o 
  -7  12   2       20.14       32.02      7.29 o 
  -6  12   2        0.00       -2.25      2.05 o 
  -5  12   2       10.76       13.33      3.16 o 
  -4  12   2       12.01       12.70      3.10 o 
  -3  12   2       10.49       14.80      3.30 o 
  -2  12   2        0.89        0.68      1.03 o 
  -1  12   2        1.72        1.62      1.30 o 
   0  12   2        0.89        0.82      1.21 o 
   1  12   2        8.22        6.88      1.56 o 
   2  12   2        5.50        4.92      1.86 o 
   3  12   2        1.96        2.95      2.64 o 
  -6  13   2        0.25        1.14      4.18 o 
  -5  13   2        3.32        4.60      2.92 o 
  -4  13   2        2.59        7.38      3.43 o 
  -3  13   2        2.26        1.35      3.45 o 
  -2  13   2        1.77        1.13      1.10 o 
  -1  13   2        0.14        2.87      1.47 o 
   0  13   2       17.87       21.12      3.17 o 
   1  13   2        4.06        3.86      1.92 o 
   2  13   2        8.37        8.71      2.23 o 
  -4  14   2        7.21        4.75      4.01 o 
  -3  14   2       10.56       16.69      5.54 o 
  -2  14   2        8.11       15.70      5.25 o 
  -1  14   2        3.45        4.74      1.88 o 
   0  14   2        0.09        4.81      3.61 o 
   0 -14   3       18.55       27.05      6.06 o 
   1 -14   3        0.11        0.28      1.70 o 
   2 -14   3        4.18        2.08      1.43 o 
   3 -14   3        0.02       -0.54      3.70 o 
   4 -14   3        3.38        3.97      4.67 o 
  -2 -13   3        6.52        7.50      4.54 o 
  -1 -13   3        1.20        2.06      2.22 o 
   0 -13   3        0.17        1.74      2.12 o 
   1 -13   3       17.57       16.10      2.61 o 
   2 -13   3       27.04       34.01      3.16 o 
   3 -13   3       19.19       11.24      4.67 o 
   4 -13   3        0.84       -0.29      3.78 o 
   5 -13   3       12.71       19.40      3.89 o 
   6 -13   3        4.25       11.37      3.67 o 
  -3 -12   3        1.50        2.66      2.02 o 
  -2 -12   3        2.12        4.44      1.47 o 
  -1 -12   3        1.02        5.82      1.93 o 
   0 -12   3       13.06       12.62      3.27 o 
   1 -12   3        0.60       -1.06      1.24 o 
   2 -12   3        0.00        0.24      0.93 o 
   3 -12   3       27.26       41.68      6.80 o 
   4 -12   3        2.72        3.36      6.18 o 
   5 -12   3        4.42        5.92      2.75 o 
   6 -12   3        2.71        1.33      2.47 o 
   7 -12   3        0.03        2.49      2.56 o 
  -5 -11   3        4.16        1.44      1.62 o 
  -4 -11   3        0.99        2.19      1.69 o 
  -3 -11   3        1.46        2.18      1.51 o 
  -2 -11   3        4.58        4.74      1.17 o 
  -1 -11   3        0.53        2.32      3.01 o 
   0 -11   3        6.76        9.20      3.16 o 
   1 -11   3       19.11       19.09      2.27 o 
   2 -11   3        0.86       -0.71      0.96 o 
   3 -11   3       25.73       24.08      3.56 o 
   4 -11   3        0.15       -0.35      1.81 o 
   5 -11   3        0.94       -1.52      1.35 o 
   6 -11   3       27.29       36.96      4.45 o 
   7 -11   3       14.27       17.21     10.36 o 
  -5 -10   3        2.72        1.60      1.48 o 
  -4 -10   3        1.78        0.59      1.26 o 
  -3 -10   3       94.39      102.54      4.06 o 
  -2 -10   3        1.48        1.83      0.73 o 
  -1 -10   3       32.60       26.51      2.20 o 
   0 -10   3        9.04        7.42      1.92 o 
   1 -10   3      102.74       95.66      3.46 o 
   2 -10   3       63.15       61.09      2.53 o 
   3 -10   3        1.11        1.40      1.03 o 
   4 -10   3       92.96       91.84      4.13 o 
   5 -10   3       23.67       21.90      2.18 o 
   6 -10   3        0.26       -0.36      1.47 o 
   7 -10   3       15.82       19.12      3.41 o 
   8 -10   3        0.95       -0.20      2.07 o 
  -6  -9   3       11.96       11.55      2.18 o 
  -5  -9   3        4.01        2.53      1.45 o 
  -4  -9   3       15.07       17.83      2.94 o 
  -3  -9   3        0.45        1.81      0.91 o 
  -2  -9   3      100.87      106.47      2.62 o 
  -1  -9   3      121.73      135.01      3.09 o 
   0  -9   3       25.24       23.07      1.60 o 
   1  -9   3        0.17       -0.61      0.70 o 
   2  -9   3       49.66       46.50      1.95 o 
   3  -9   3        3.51        2.05      0.96 o 
   4  -9   3       27.95       21.21      2.23 o 
   5  -9   3      111.81      117.39      3.73 o 
   6  -9   3       18.21       13.46      2.30 o 
   7  -9   3        5.92       10.32      2.53 o 
   8  -9   3       14.26       15.05      3.05 o 
  -7  -8   3        0.00        1.07      1.31 o 
  -6  -8   3        1.90        1.44      1.38 o 
  -5  -8   3       29.33       29.47      2.91 o 
  -4  -8   3       43.34       44.01      3.15 o 
  -3  -8   3       15.74       16.86      1.47 o 
  -2  -8   3        1.45        3.19      0.71 o 
  -1  -8   3      143.29      157.67      3.20 o 
   0  -8   3      229.91      239.68      3.51 o 
   1  -8   3       24.87       25.56      1.42 o 
   2  -8   3       92.01       86.31      2.46 o 
   3  -8   3       83.68       72.13      2.44 o 
   4  -8   3       84.72       76.22      2.91 o 
   5  -8   3       16.84       23.99      1.56 o 
   6  -8   3        9.61        8.76      2.50 o 
   7  -8   3        4.20        3.86      1.60 o 
   8  -8   3        1.88        2.42      1.93 o 
   9  -8   3        0.17        1.40      5.58 o 
  -7  -7   3        0.12        1.59      1.25 o 
  -6  -7   3        5.50        4.76      1.83 o 
  -5  -7   3       15.97       12.73      1.87 o 
  -4  -7   3       76.49       77.66      3.54 o 
  -3  -7   3       47.60       43.57      2.10 o 
  -2  -7   3       58.20       57.33      2.32 o 
  -1  -7   3       95.95      103.50      2.09 o 
   0  -7   3       21.22       25.65      1.10 o 
   1  -7   3       61.34       64.18      1.38 o 
   2  -7   3      326.93      350.64      4.59 o 
   3  -7   3      105.86      106.33      2.50 o 
   4  -7   3      139.89      144.25      3.40 o 
   5  -7   3        7.94        5.40      1.41 o 
   6  -7   3        3.35        5.43      1.36 o 
   7  -7   3       13.06       12.27      1.72 o 
   8  -7   3        5.22        5.52      1.78 o 
   9  -7   3        0.31        2.31      2.73 o 
  -8  -6   3        0.62        1.06      1.29 o 
  -7  -6   3        0.82        1.26      1.16 o 
  -6  -6   3       36.73       46.16      3.27 o 
  -5  -6   3       78.95       81.61      5.55 o 
  -4  -6   3       15.24       10.18      1.64 o 
  -3  -6   3      149.08      154.62      3.21 o 
  -2  -6   3      184.12      205.58      2.63 o 
  -1  -6   3      120.71      126.32      2.01 o 
   0  -6   3      157.12      157.90      2.32 o 
   1  -6   3       36.84       33.25      1.25 o 
   2  -6   3      114.48      120.06      3.06 o 
   3  -6   3       59.20       57.12      1.69 o 
   4  -6   3      367.26      368.84      5.00 o 
   5  -6   3       72.81       75.44      3.89 o 
   6  -6   3       30.56       36.10      2.12 o 
   7  -6   3        0.78       -0.06      0.94 o 
   8  -6   3        0.85        2.24      1.19 o 
   9  -6   3        8.41       13.98      2.82 o 
  -8  -5   3        3.77        3.14      1.40 o 
  -7  -5   3        0.62        2.15      1.08 o 
  -6  -5   3       25.24       27.73      2.52 o 
  -5  -5   3      223.58      235.17      5.70 o 
  -4  -5   3       74.89       77.83      2.73 o 
  -3  -5   3        8.09        8.21      0.73 o 
  -2  -5   3      222.27      208.17      2.46 o 
  -1  -5   3       62.66       60.59      1.25 o 
   0  -5   3        1.05        1.59      0.40 o 
   1  -5   3      640.51      688.01      6.17 o 
   2  -5   3      296.95      254.68      2.98 o 
   3  -5   3        2.20        7.91      0.72 o 
   4  -5   3       69.99       66.50      1.57 o 
   5  -5   3      144.53      145.94      3.38 o 
   6  -5   3       15.41       17.30      1.49 o 
   7  -5   3        1.60        2.11      0.83 o 
   8  -5   3        0.08        0.59      1.03 o 
   9  -5   3       16.48        9.03      2.72 o 
  -9  -4   3        0.82        0.36      1.27 o 
  -8  -4   3        0.49        2.11      1.17 o 
  -7  -4   3       25.91       30.38      3.71 o 
  -6  -4   3       15.79       15.71      1.50 o 
  -5  -4   3       21.61       22.35      1.60 o 
  -4  -4   3      135.85      140.79      2.95 o 
  -3  -4   3       17.74       11.38      0.74 o 
  -2  -4   3      258.32      292.23      3.03 o 
  -1  -4   3      286.07      259.92      2.79 o 
   0  -4   3      194.92      173.58      1.97 o 
   1  -4   3       37.55       47.93      0.94 o 
   2  -4   3      221.13      220.30      2.80 o 
   3  -4   3       36.84       30.52      0.93 o 
   4  -4   3        1.05       -0.22      0.42 o 
   5  -4   3      255.84      249.02      4.96 o 
   6  -4   3       56.04       46.20      2.05 o 
   7  -4   3       38.21       43.00      2.20 o 
   8  -4   3        2.13        3.54      2.31 o 
   9  -4   3        0.03        1.42      1.64 o 
  -9  -3   3        3.84        6.80      1.60 o 
  -8  -3   3        1.61        2.15      1.13 o 
  -7  -3   3        7.43        7.56      1.06 o 
  -6  -3   3      273.33      287.35      5.39 o 
  -5  -3   3       93.96       96.02      2.27 o 
  -4  -3   3       65.45       69.77      1.74 o 
  -3  -3   3      135.87      113.40      2.63 o 
  -2  -3   3     3660.51     3840.37     32.45 o 
  -1  -3   3      158.78      145.72      1.71 o 
   0  -3   3      822.27      824.70      6.57 o 
   1  -3   3     1042.72      914.57      7.96 o 
   2  -3   3        3.92        8.72      0.39 o 
   3  -3   3      105.75      111.53      1.96 o 
   4  -3   3      313.36      302.85      4.75 o 
   5  -3   3      319.86      316.24      5.71 o 
   6  -3   3        0.05        0.65      0.59 o 
   7  -3   3       21.20       20.19      1.58 o 
   8  -3   3       47.43       56.48      3.49 o 
   9  -3   3        1.04       -0.10      1.54 o 
  -9  -2   3        0.95        1.39      1.14 o 
  -8  -2   3       46.94       43.62      2.76 o 
  -7  -2   3       19.77       18.22      2.18 o 
  -6  -2   3      131.24      130.43      4.15 o 
  -5  -2   3      394.04      395.82      7.29 o 
  -4  -2   3       40.66       35.79      1.36 o 
  -3  -2   3      113.04      145.51      2.51 o 
  -2  -2   3      530.41      509.47      4.84 o 
  -1  -2   3      147.09      154.40      1.59 o 
   0  -2   3     2389.33     2333.44     19.04 o 
   1  -2   3     1876.00     1848.70     15.03 o 
   2  -2   3      484.12      424.09      5.13 o 
   3  -2   3      807.29      814.25     10.38 o 
   4  -2   3      285.82      290.04      4.50 o 
   5  -2   3      142.91      133.57      4.02 o 
   6  -2   3        1.30        1.54      0.82 o 
   7  -2   3        4.13        3.35      1.31 o 
   8  -2   3       38.70       47.41      4.14 o 
   9  -2   3       33.55       40.71      4.43 o 
 -10  -1   3        0.33        0.15      1.26 o 
  -9  -1   3       10.00        8.14      2.18 o 
  -8  -1   3        0.55        0.46      0.88 o 
  -7  -1   3       19.29       15.44      1.51 o 
  -6  -1   3        8.89        8.34      1.10 o 
  -5  -1   3      150.78      138.55      2.71 o 
  -4  -1   3      901.85      900.81      9.63 o 
  -3  -1   3     1034.49     1122.69     12.13 o 
  -2  -1   3      140.91      120.44      2.02 o 
  -1  -1   3     1818.85     1862.01     16.63 o 
   0  -1   3      135.59      107.64      1.40 o 
   1  -1   3      114.29      109.06      1.45 o 
   2  -1   3      422.48      365.70      4.23 o 
   3  -1   3     1082.77      998.87     11.45 o 
   4  -1   3      436.16      433.68      6.19 o 
   5  -1   3       77.19       65.67      1.90 o 
   6  -1   3       96.51       85.50      3.02 o 
   7  -1   3        0.22        0.12      0.70 o 
   8  -1   3        3.85        2.30      1.38 o 
   9  -1   3       19.81       25.11      3.30 o 
 -10   0   3        1.58        1.68      1.27 o 
  -9   0   3        2.17        3.32      1.17 o 
  -8   0   3        5.57        5.77      1.15 o 
  -7   0   3        9.75       10.22      1.11 o 
  -6   0   3       39.30       40.05      2.13 o 
  -5   0   3       70.81       70.13      2.72 o 
  -4   0   3      522.12      542.93      8.89 o 
  -3   0   3      743.83      738.24     10.71 o 
  -2   0   3      262.75      253.17      4.21 o 
  -1   0   3     9753.80     9433.27    128.79 o 
   0   0   3      180.22      185.30      2.02 o 
   1   0   3      102.48       82.35      1.16 o 
   2   0   3     1189.82     1223.57     12.34 o 
   3   0   3     1899.44     2136.23     20.85 o 
   4   0   3        3.68        7.87      0.66 o 
   5   0   3        4.08        4.81      0.70 o 
   6   0   3       17.42       13.48      1.24 o 
   7   0   3      138.38      137.26      3.44 o 
   8   0   3       10.24       14.83      2.00 o 
   9   0   3        4.20        5.46      2.06 o 
 -10   1   3       16.29       14.02      2.52 o 
  -9   1   3        0.11        0.26      0.87 o 
  -8   1   3       14.05       12.27      1.33 o 
  -7   1   3        0.01        0.29      0.69 o 
  -6   1   3      137.57      138.69      4.32 o 
  -5   1   3       22.11       21.11      1.65 o 
  -4   1   3       49.69       55.32      3.69 o 
  -3   1   3        0.30       -0.77      0.39 o 
  -2   1   3      131.14      136.27      4.34 o 
  -1   1   3     5112.68     4915.37     40.15 o 
   0   1   3       85.34       74.57      1.02 o 
   1   1   3      782.37      726.63      5.76 o 
   2   1   3      971.23      994.89      8.49 o 
   3   1   3     1145.94     1251.86     12.94 o 
   4   1   3        7.50        9.18      0.71 o 
   5   1   3       72.48       74.78      2.18 o 
   6   1   3        4.25        1.11      0.76 o 
   7   1   3        0.25        0.81      1.03 o 
   8   1   3       79.75       75.73      3.99 o 
   9   1   3        7.96        3.62      2.25 o 
 -10   2   3        0.21        1.47      1.28 o 
  -9   2   3        4.28        4.30      1.03 o 
  -8   2   3       19.61       18.76      1.48 o 
  -7   2   3      223.74      229.95      5.74 o 
  -6   2   3       85.46       89.04      5.16 o 
  -5   2   3        4.18        2.89      0.80 o 
  -4   2   3      140.28      156.28      3.40 o 
  -3   2   3      276.19      270.85      4.56 o 
  -2   2   3      133.56      143.00      1.71 o 
  -1   2   3       55.16       62.32      0.83 o 
   0   2   3       61.55       58.73      0.90 o 
   1   2   3       72.63       68.70      1.03 o 
   2   2   3       12.35        8.97      0.54 o 
   3   2   3       41.68       37.06      1.09 o 
   4   2   3      158.23      173.48      3.01 o 
   5   2   3        6.48        5.55      0.86 o 
   6   2   3      223.83      228.84      5.46 o 
   7   2   3        7.84       10.24      1.77 o 
   8   2   3       25.53       26.62      2.67 o 
   9   2   3        2.57        2.36      1.51 o 
 -10   3   3        1.91        2.51      1.26 o 
  -9   3   3        0.01       -0.40      0.86 o 
  -8   3   3       13.76       15.41      1.89 o 
  -7   3   3      173.91      181.30      4.91 o 
  -6   3   3        5.02        4.87      0.95 o 
  -5   3   3       79.76       73.94      2.20 o 
  -4   3   3      242.14      267.65      3.31 o 
  -3   3   3        0.74       -0.05      0.28 o 
  -2   3   3      285.45      317.17      2.79 o 
  -1   3   3        2.49        5.35      0.39 o 
   0   3   3        3.11        9.55      0.61 o 
   1   3   3     1309.88     1325.27      9.88 o 
   2   3   3       26.58       23.33      0.87 o 
   3   3   3      138.62      134.56      2.43 o 
   4   3   3      104.64       98.91      2.60 o 
   5   3   3      291.85      303.25      5.05 o 
   6   3   3       23.30       18.07      2.04 o 
   7   3   3       57.38       64.28      3.92 o 
   8   3   3       12.16        9.65      1.90 o 
 -10   4   3        3.29        2.75      1.40 o 
  -9   4   3        0.39        1.38      0.92 o 
  -8   4   3       18.69       17.80      1.45 o 
  -7   4   3       81.25       81.26      2.27 o 
  -6   4   3       20.73       21.94      1.05 o 
  -5   4   3        0.01        0.06      0.38 o 
  -4   4   3       96.36       89.83      1.53 o 
  -3   4   3      302.13      392.70      4.46 o 
  -2   4   3      549.04      548.06      6.71 o 
  -1   4   3      483.56      510.83      4.79 o 
   0   4   3       87.83      103.95      1.43 o 
   1   4   3       20.17       30.70      1.15 o 
   2   4   3      300.67      282.11      3.11 o 
   3   4   3        1.51        1.33      0.48 o 
   4   4   3     2010.79     1985.89     24.30 o 
   5   4   3       13.96       15.50      2.07 o 
   6   4   3        2.11        0.17      0.95 o 
   7   4   3       42.61       49.40      5.00 o 
   8   4   3        1.03        0.86      1.43 o 
 -10   5   3        8.48        9.15      1.88 o 
  -9   5   3       27.28       31.66      2.56 o 
  -8   5   3       26.46       29.11      4.83 o 
  -7   5   3      205.94      192.73      4.54 o 
  -6   5   3       38.50       36.95      2.03 o 
  -5   5   3        7.33        7.00      0.82 o 
  -4   5   3       44.75       60.46      1.56 o 
  -3   5   3      736.73      801.39      8.48 o 
  -2   5   3     1311.43     1216.96     14.05 o 
  -1   5   3      174.46      187.70      2.19 o 
   0   5   3      828.64      846.79      7.12 o 
   1   5   3       21.62       26.72      1.02 o 
   2   5   3      117.00      123.01      1.91 o 
   3   5   3       47.22       42.52      1.66 o 
   4   5   3      102.18      102.56      3.25 o 
   5   5   3       97.69      104.94      3.53 o 
   6   5   3       46.31       50.86      3.47 o 
   7   5   3       10.31       15.21      2.33 o 
   8   5   3        4.08        3.59      1.72 o 
 -10   6   3        1.17        1.83      1.65 o 
  -9   6   3       15.91       20.89      3.47 o 
  -8   6   3       72.65       86.66      6.52 o 
  -7   6   3       37.78       38.32      4.53 o 
  -6   6   3       24.66       23.86      3.44 o 
  -5   6   3        5.12        6.25      1.26 o 
  -4   6   3       78.02       81.51      2.44 o 
  -3   6   3      290.52      326.69      4.77 o 
  -2   6   3     1223.94     1213.49     11.94 o 
  -1   6   3       19.77       21.97      0.77 o 
   0   6   3       28.15       20.95      0.89 o 
   1   6   3       47.14       41.72      1.31 o 
   2   6   3       33.32       29.23      1.26 o 
   3   6   3      108.00      110.30      2.45 o 
   4   6   3      291.19      279.11      5.33 o 
   5   6   3       10.80        7.95      1.51 o 
   6   6   3       32.00       34.84      3.06 o 
   7   6   3        2.23        2.30      1.51 o 
 -10   7   3        3.59        5.88      3.63 o 
  -9   7   3        0.74        2.21      1.78 o 
  -8   7   3        0.08        1.25      1.41 o 
  -7   7   3       41.47       46.93      3.21 o 
  -6   7   3        5.04        4.15      1.56 o 
  -5   7   3       21.29       22.24      2.17 o 
  -4   7   3        4.63        4.19      0.83 o 
  -3   7   3      124.87      121.64      2.69 o 
  -2   7   3      321.54      321.83      4.13 o 
  -1   7   3      386.12      377.50      4.27 o 
   0   7   3       45.52       45.60      1.33 o 
   1   7   3      118.35      122.91      2.27 o 
   2   7   3        7.09        7.63      0.96 o 
   3   7   3      177.53      193.95      3.44 o 
   4   7   3        9.40        9.35      1.79 o 
   5   7   3        0.15       -0.14      1.07 o 
   6   7   3        0.86        0.60      1.19 o 
   7   7   3        6.02        4.02      1.86 o 
  -9   8   3        7.97       12.47      2.63 o 
  -8   8   3        0.83        2.45      1.77 o 
  -7   8   3       18.82       16.03      2.19 o 
  -6   8   3       18.20       18.57      2.76 o 
  -5   8   3        0.86        0.07      1.09 o 
  -4   8   3        7.13       12.07      2.63 o 
  -3   8   3      278.69      265.97      8.36 o 
  -2   8   3      538.15      516.71      7.24 o 
  -1   8   3      605.00      578.92      8.17 o 
   0   8   3       10.75       10.36      0.97 o 
   1   8   3      125.60      144.33      2.77 o 
   2   8   3       38.04       35.72      1.79 o 
   3   8   3       40.07       44.91      2.03 o 
   4   8   3        0.09        0.02      1.07 o 
   5   8   3       94.10      101.10      4.68 o 
   6   8   3        3.81        2.97      1.66 o 
  -9   9   3       17.87       18.47      4.11 o 
  -8   9   3       25.26       17.43      3.02 o 
  -7   9   3        1.50       -0.33      3.14 o 
  -6   9   3       32.07       28.69      2.79 o 
  -5   9   3       57.04       56.43      3.72 o 
  -4   9   3       19.72       17.39      2.81 o 
  -3   9   3       85.51       69.18      3.74 o 
  -2   9   3      976.79      978.97     15.68 o 
  -1   9   3       23.03       20.83      1.78 o 
   0   9   3        3.08        1.20      0.99 o 
   1   9   3       44.36       44.17      2.32 o 
   2   9   3       80.54       89.43      2.52 o 
   3   9   3        0.11        1.56      0.72 o 
   4   9   3       12.60       12.58      1.98 o 
   5   9   3        0.00        1.01      1.44 o 
   6   9   3        5.40        2.53      1.79 o 
  -8  10   3        2.34        1.93      2.16 o 
  -7  10   3       14.15       12.18      2.90 o 
  -6  10   3        0.34        0.77      3.41 o 
  -5  10   3        0.10       -0.90      1.69 o 
  -4  10   3       26.06       29.09      2.66 o 
  -3  10   3       89.30       76.10      9.30 o 
  -2  10   3       49.92       48.19      2.31 o 
  -1  10   3       27.83       28.59      2.01 o 
   0  10   3       66.92       59.04      4.37 o 
   1  10   3       12.17        8.43      1.40 o 
   2  10   3       11.61       12.52      1.75 o 
   3  10   3       16.27       22.63      5.66 o 
   4  10   3       13.38        8.29      2.61 o 
   5  10   3        0.09        2.59      2.40 o 
  -8  11   3       24.87       24.78      6.97 o 
  -7  11   3        4.34        3.78      2.60 o 
  -6  11   3        1.23       -0.18      3.86 o 
  -5  11   3        6.29        9.99      2.68 o 
  -4  11   3        0.02        4.02      2.33 o 
  -3  11   3       50.99       41.93      4.43 o 
  -2  11   3        1.44        1.56      1.16 o 
  -1  11   3        0.49        0.99      1.09 o 
   0  11   3       17.53       23.52      2.68 o 
   1  11   3       15.52       14.57      5.03 o 
   2  11   3        0.26       -0.12      1.11 o 
   3  11   3        0.01       -0.04      1.76 o 
   4  11   3       15.83       12.19      3.00 o 
  -7  12   3       19.00       17.71      6.20 o 
  -6  12   3        1.12        2.05      2.46 o 
  -5  12   3        4.16        6.58      2.72 o 
  -4  12   3       56.85       68.10      8.05 o 
  -3  12   3       75.57       83.54      8.26 o 
  -2  12   3        8.56        6.74      1.47 o 
  -1  12   3       11.33       10.10      3.87 o 
   0  12   3        1.01       -0.27      2.17 o 
   1  12   3       15.89       18.50      2.21 o 
   2  12   3        4.16        2.48      1.34 o 
   3  12   3        1.80        4.36      2.36 o 
  -6  13   3        1.63        1.97      2.72 o 
  -5  13   3        1.18        1.14      2.87 o 
  -4  13   3       14.02       13.02      3.45 o 
  -3  13   3        3.61        1.70      3.46 o 
  -2  13   3        0.30        0.76      2.62 o 
  -1  13   3       16.12       18.41      2.60 o 
   0  13   3        5.93        5.16      1.62 o 
   1  13   3        2.55        2.50      2.27 o 
  -4  14   3       26.02       20.68      5.96 o 
  -3  14   3        1.59       -1.46      3.41 o 
  -2  14   3        0.13        3.31      3.40 o 
  -1  14   3        1.69        3.61      2.88 o 
   0 -14   4        4.26       11.40      4.21 o 
   1 -14   4        2.54        2.35      1.81 o 
   2 -14   4        0.21        1.75      1.44 o 
   3 -14   4        6.60       10.02      4.76 o 
   4 -14   4        0.18        2.46      4.25 o 
  -2 -13   4        0.07        2.43      1.88 o 
  -1 -13   4        0.07        3.10      2.09 o 
   0 -13   4        1.56        2.52      4.85 o 
   1 -13   4        5.69        8.79      3.21 o 
   2 -13   4        0.05        0.63      1.35 o 
   3 -13   4       35.11       33.16      6.86 o 
   4 -13   4        1.24        2.60      4.15 o 
   5 -13   4        9.98       17.72      6.16 o 
  -3 -12   4       19.29       12.26      2.80 o 
  -2 -12   4        1.31        2.54      1.25 o 
  -1 -12   4        1.34        0.95      1.47 o 
   0 -12   4        8.96        7.62      1.94 o 
   1 -12   4       10.52       12.63      2.65 o 
   2 -12   4        1.42       -0.05      1.13 o 
   3 -12   4        1.52        0.08      3.38 o 
   4 -12   4        3.23       -0.07      2.42 o 
   5 -12   4        5.33        2.32      4.86 o 
   6 -12   4       20.64       21.92      3.89 o 
  -4 -11   4        1.32        0.98      1.53 o 
  -3 -11   4        0.05        3.87      1.61 o 
  -2 -11   4        5.48        5.01      1.78 o 
  -1 -11   4       13.73       12.88      4.82 o 
   0 -11   4        0.00        2.34      2.23 o 
   1 -11   4       16.70       18.78      2.25 o 
   2 -11   4       16.74       13.08      1.89 o 
   3 -11   4        8.74        8.74      5.70 o 
   4 -11   4        1.46        1.33      1.98 o 
   5 -11   4        3.49        1.87      1.74 o 
   6 -11   4       14.98       16.28      3.37 o 
   7 -11   4        5.50       10.21      3.19 o 
  -5 -10   4        1.52        0.99      1.46 o 
  -4 -10   4       17.21       18.58      2.31 o 
  -3 -10   4       13.74       12.08      2.02 o 
  -2 -10   4        5.69        7.07      1.08 o 
  -1 -10   4       15.78       21.21      2.39 o 
   0 -10   4      110.48      107.06      5.26 o 
   1 -10   4       74.30       79.24      3.85 o 
   2 -10   4       30.18       27.57      1.91 o 
   3 -10   4        0.55       -0.83      1.51 o 
   4 -10   4       77.84       60.98      5.06 o 
   5 -10   4       21.37       19.57      2.69 o 
   6 -10   4        6.22        6.21      1.98 o 
   7 -10   4        2.13        1.10      2.24 o 
   8 -10   4        0.00        0.09      2.11 o 
  -6  -9   4       12.05       11.03      2.15 o 
  -5  -9   4        1.35        3.51      1.43 o 
  -4  -9   4        3.59        3.63      1.42 o 
  -3  -9   4        5.55        6.42      1.28 o 
  -2  -9   4        0.03       -0.14      0.62 o 
  -1  -9   4        0.00        0.33      0.70 o 
   0  -9   4       47.92       39.76      2.20 o 
   1  -9   4        0.06       -0.57      0.62 o 
   2  -9   4       63.54       60.95      2.12 o 
   3  -9   4        4.77        3.35      1.38 o 
   4  -9   4       24.79       18.89      2.17 o 
   5  -9   4       42.05       38.81      2.56 o 
   6  -9   4        1.07        0.93      1.58 o 
   7  -9   4       31.62       37.05      4.27 o 
   8  -9   4        0.15       -0.90      3.65 o 
  -7  -8   4        6.50        6.25      1.93 o 
  -6  -8   4        7.62        7.38      2.16 o 
  -5  -8   4        3.18        4.67      1.50 o 
  -4  -8   4       10.42        9.50      1.65 o 
  -3  -8   4       92.43       96.31      3.07 o 
  -2  -8   4       41.00       46.03      2.33 o 
  -1  -8   4       94.49       96.60      2.32 o 
   0  -8   4       71.36       85.73      2.13 o 
   1  -8   4        0.16       -0.64      0.52 o 
   2  -8   4       44.71       46.10      2.00 o 
   3  -8   4      111.78       97.73      3.10 o 
   4  -8   4       47.49       46.15      3.38 o 
   5  -8   4       27.34       31.93      1.82 o 
   6  -8   4       16.04       15.65      2.35 o 
   7  -8   4        7.88        3.54      1.67 o 
   8  -8   4        5.36        6.60      2.53 o 
   9  -8   4        1.89        2.73      2.07 o 
  -7  -7   4        0.59        0.49      1.67 o 
  -6  -7   4        9.50        9.81      1.87 o 
  -5  -7   4        4.20        4.19      1.37 o 
  -4  -7   4       53.72       70.74      3.71 o 
  -3  -7   4        0.14       -0.34      0.59 o 
  -2  -7   4       12.90        8.85      0.91 o 
  -1  -7   4      243.16      265.00      3.91 o 
   0  -7   4       25.18       22.93      1.03 o 
   1  -7   4        2.85        2.99      0.51 o 
   2  -7   4      162.34      177.24      2.95 o 
   3  -7   4       92.59       87.85      2.90 o 
   4  -7   4       74.34       59.18      2.77 o 
   5  -7   4      102.94      105.38      2.55 o 
   6  -7   4       21.94       26.30      2.23 o 
   7  -7   4       10.81       11.67      1.77 o 
   8  -7   4        7.24       13.31      2.68 o 
   9  -7   4        4.44        5.49      2.40 o 
  -8  -6   4        0.01        0.31      1.24 o 
  -7  -6   4        6.62        8.22      1.83 o 
  -6  -6   4        0.48        0.95      1.15 o 
  -5  -6   4      147.43      152.55      4.81 o 
  -4  -6   4       52.71       49.90      2.71 o 
  -3  -6   4       63.21       64.10      3.20 o 
  -2  -6   4        0.06       -0.15      0.39 o 
  -1  -6   4       11.84       11.11      0.75 o 
   0  -6   4      177.63      187.96      2.62 o 
   1  -6   4      409.91      406.16      4.91 o 
   2  -6   4       20.67       25.30      1.12 o 
   3  -6   4      100.74      109.41      2.59 o 
   4  -6   4      464.76      453.42      6.48 o 
   5  -6   4      602.32      548.84      9.48 o 
   6  -6   4      107.05      102.79      3.43 o 
   7  -6   4       56.31       59.49      4.33 o 
   8  -6   4       15.74       15.29      2.20 o 
   9  -6   4        0.09       -0.81      1.50 o 
  -8  -5   4        1.93        0.85      1.16 o 
  -7  -5   4        7.42        3.22      1.39 o 
  -6  -5   4       32.97       39.15      3.06 o 
  -5  -5   4       67.62       68.38      2.43 o 
  -4  -5   4      115.56      112.26      2.80 o 
  -3  -5   4        2.71        2.19      0.57 o 
  -2  -5   4     1776.70     1868.06     14.39 o 
  -1  -5   4      107.78      108.76      1.83 o 
   0  -5   4      104.04       95.10      1.55 o 
   1  -5   4      404.86      366.68      4.34 o 
   2  -5   4        0.03        1.05      0.36 o 
   3  -5   4      229.20      232.27      4.58 o 
   4  -5   4     1212.94     1169.78     12.80 o 
   5  -5   4      453.03      452.07      7.74 o 
   6  -5   4       44.73       51.44      2.28 o 
   7  -5   4       14.93       13.24      2.54 o 
   8  -5   4        6.25        8.66      1.87 o 
   9  -5   4       13.27       14.97      2.71 o 
  -9  -4   4        2.09        1.60      1.52 o 
  -8  -4   4        0.83        2.69      1.19 o 
  -7  -4   4        2.28        2.67      1.23 o 
  -6  -4   4        1.34        1.26      0.83 o 
  -5  -4   4       46.31       45.35      1.96 o 
  -4  -4   4       25.32       22.31      1.45 o 
  -3  -4   4       10.75        8.86      0.64 o 
  -2  -4   4       62.72       75.97      1.32 o 
  -1  -4   4       64.97       67.53      1.31 o 
   0  -4   4      137.42      143.73      1.83 o 
   1  -4   4     2081.57     2151.92     17.15 o 
   2  -4   4      324.27      308.31      3.51 o 
   3  -4   4      378.27      388.44      4.88 o 
   4  -4   4       27.28       30.63      1.02 o 
   5  -4   4     1204.05     1147.91     16.79 o 
   6  -4   4        7.15        5.15      0.99 o 
   7  -4   4       48.31       47.33      2.49 o 
   8  -4   4       22.70       26.49      4.62 o 
   9  -4   4       15.00       18.05      2.82 o 
  -9  -3   4        8.07        6.05      1.61 o 
  -8  -3   4        1.86        1.72      1.06 o 
  -7  -3   4        2.70        1.28      1.02 o 
  -6  -3   4        1.17        0.48      0.66 o 
  -5  -3   4       24.68       16.19      1.15 o 
  -4  -3   4       87.08       74.83      1.72 o 
  -3  -3   4      118.68      117.63      1.88 o 
  -2  -3   4        1.29        0.80      0.30 o 
  -1  -3   4      364.11      415.74      4.04 o 
   0  -3   4      166.27      173.20      2.08 o 
   1  -3   4      568.50      563.95      5.65 o 
   2  -3   4     1435.53     1405.08     12.69 o 
   3  -3   4     1012.75      975.23     11.87 o 
   4  -3   4      197.54      203.69      6.07 o 
   5  -3   4        0.12        0.07      0.68 o 
   6  -3   4      153.11      133.90      3.60 o 
   7  -3   4        3.73        2.67      1.10 o 
   8  -3   4        2.88        2.03      3.65 o 
   9  -3   4       30.00       28.36      3.40 o 
  -9  -2   4        1.38        1.41      1.16 o 
  -8  -2   4       12.46       14.04      1.67 o 
  -7  -2   4       27.79       31.30      2.35 o 
  -6  -2   4       37.50       41.74      2.35 o 
  -5  -2   4       27.31       30.42      1.84 o 
  -4  -2   4       64.89       65.86      2.08 o 
  -3  -2   4      252.65      210.91      4.80 o 
  -2  -2   4      822.77      824.58      7.48 o 
  -1  -2   4     3937.65     3955.12     29.92 o 
   0  -2   4     1065.68     1060.04      9.58 o 
   1  -2   4      569.97      537.33      4.86 o 
   2  -2   4        1.30        1.12      0.30 o 
   3  -2   4      760.36      789.55     10.27 o 
   4  -2   4       18.10       18.00      0.80 o 
   5  -2   4       57.79       60.29      2.42 o 
   6  -2   4       22.84       19.90      2.03 o 
   7  -2   4       21.97       18.31      1.67 o 
   8  -2   4       18.73       20.93      2.54 o 
   9  -2   4        2.87        0.94      1.61 o 
 -10  -1   4        0.68        0.71      1.27 o 
  -9  -1   4        0.11        2.33      1.21 o 
  -8  -1   4       15.83        9.54      1.35 o 
  -7  -1   4        0.05        0.16      0.68 o 
  -6  -1   4       65.01       65.70      2.69 o 
  -5  -1   4      152.28      164.67      3.84 o 
  -4  -1   4      435.27      411.83      5.26 o 
  -3  -1   4      536.31      628.44      7.26 o 
  -2  -1   4        1.56        0.75      0.42 o 
  -1  -1   4    30287.95    27825.91    218.32 o 
   0  -1   4     1121.08     1095.64      9.23 o 
   1  -1   4      783.51      769.34      6.67 o 
   2  -1   4      975.03      941.57      8.30 o 
   3  -1   4       75.99       81.82      1.60 o 
   4  -1   4       38.46       45.13      1.17 o 
   5  -1   4       16.90       17.45      1.26 o 
   6  -1   4       10.61        5.11      1.04 o 
   7  -1   4        3.79        4.07      1.10 o 
   8  -1   4       22.38       29.63      2.94 o 
   9  -1   4        0.77        1.89      1.76 o 
 -10   0   4        0.00        0.47      1.27 o 
  -9   0   4        3.82        4.94      1.29 o 
  -8   0   4       90.15       94.86      3.16 o 
  -7   0   4       38.06       35.52      1.46 o 
  -6   0   4        3.31        4.12      0.74 o 
  -5   0   4       53.12       57.88      3.01 o 
  -4   0   4       29.43       25.02      2.30 o 
  -3   0   4     1281.53     1370.88     18.37 o 
  -2   0   4     4205.53     4007.96     40.52 o 
  -1   0   4     4770.54     4619.45     43.94 o 
   0   0   4     4326.84     4086.21     36.09 o 
   1   0   4     1896.45     1906.77     14.94 o 
   2   0   4        6.86        3.91      0.25 o 
   3   0   4      590.73      583.18      6.67 o 
   4   0   4       97.95       88.66      2.49 o 
   5   0   4       26.32       27.19      2.49 o 
   6   0   4       35.86       39.54      3.02 o 
   7   0   4       74.06       74.75      4.08 o 
   8   0   4        0.10        0.24      1.25 o 
   9   0   4       10.75       13.30      2.72 o 
 -10   1   4        0.20       -0.06      1.17 o 
  -9   1   4        0.13       -0.71      0.83 o 
  -8   1   4        1.18        1.26      0.79 o 
  -7   1   4      256.74      262.04      6.35 o 
  -6   1   4        9.27        7.09      1.28 o 
  -5   1   4       51.40       59.36      2.76 o 
  -4   1   4        3.67        6.04      1.06 o 
  -3   1   4     1049.22     1082.35     16.86 o 
  -2   1   4       14.42       21.95      0.59 o 
  -1   1   4     6670.63     6362.82     71.08 o 
   0   1   4     1500.15     1473.51     12.15 o 
   1   1   4      637.89      644.20      5.52 o 
   2   1   4      856.81      925.91      7.88 o 
   3   1   4      138.20      120.42      2.28 o 
   4   1   4      118.69      113.87      2.19 o 
   5   1   4       48.73       40.77      1.86 o 
   6   1   4       33.74       25.82      1.83 o 
   7   1   4       32.59       30.92      2.61 o 
   8   1   4       12.40       10.08      2.07 o 
   9   1   4        6.01        6.88      2.07 o 
 -10   2   4        0.01        0.07      1.10 o 
  -9   2   4        1.06        2.53      1.28 o 
  -8   2   4        6.25        4.85      1.39 o 
  -7   2   4       45.83       47.39      4.21 o 
  -6   2   4      364.11      369.74      7.86 o 
  -5   2   4       12.51       13.24      1.31 o 
  -4   2   4       56.61       72.56      2.22 o 
  -3   2   4      118.46      108.17      1.60 o 
  -2   2   4      195.62      199.68      2.28 o 
  -1   2   4     3047.64     3139.08     25.45 o 
   0   2   4     2755.87     2686.46     19.80 o 
   1   2   4      164.05      140.46      1.66 o 
   2   2   4     1486.88     1558.94     12.31 o 
   3   2   4        5.70        1.63      0.41 o 
   4   2   4      408.97      377.74      5.25 o 
   5   2   4       73.16       67.72      3.01 o 
   6   2   4       39.67       36.12      2.33 o 
   7   2   4       10.32        5.93      1.40 o 
   8   2   4       50.96       59.83      4.00 o 
   9   2   4        6.87       11.87      2.48 o 
 -10   3   4       11.75       13.97      3.04 o 
  -9   3   4       12.57       11.64      1.94 o 
  -8   3   4       58.79       63.29      3.19 o 
  -7   3   4      531.82      554.02      8.95 o 
  -6   3   4        2.18        1.47      0.84 o 
  -5   3   4       78.11       82.62      2.30 o 
  -4   3   4       55.64       55.78      1.06 o 
  -3   3   4     1663.72     1706.99     16.54 o 
  -2   3   4     1094.10     1081.95     10.26 o 
  -1   3   4      233.27      219.77      2.33 o 
   0   3   4        7.11        6.18      0.41 o 
   1   3   4      156.59      163.85      1.94 o 
   2   3   4      247.99      238.52      2.68 o 
   3   3   4       20.19       20.87      1.10 o 
   4   3   4        1.85        4.77      1.00 o 
   5   3   4       19.92       17.00      1.53 o 
   6   3   4       92.59       92.19      3.78 o 
   7   3   4        7.64        9.08      1.65 o 
   8   3   4        0.47        1.39      1.34 o 
 -10   4   4        2.94        4.97      1.78 o 
  -9   4   4        1.01        2.28      1.75 o 
  -8   4   4        9.84        7.47      1.07 o 
  -7   4   4      539.94      583.45      7.96 o 
  -6   4   4       14.20       14.54      0.86 o 
  -5   4   4      162.87      147.41      2.39 o 
  -4   4   4       14.39       16.83      0.75 o 
  -3   4   4       35.74       31.71      0.78 o 
  -2   4   4      356.17      385.77      5.08 o 
  -1   4   4      213.94      180.50      2.21 o 
   0   4   4      125.38      166.39      2.34 o 
   1   4   4        7.37        9.89      0.61 o 
   2   4   4      256.97      277.73      3.45 o 
   3   4   4      193.46      183.16      2.61 o 
   4   4   4        0.06       -0.83      0.84 o 
   5   4   4       58.65       54.67      3.29 o 
   6   4   4       24.60       20.91      2.24 o 
   7   4   4       76.63       87.47      4.54 o 
   8   4   4        2.80        1.19      1.45 o 
 -10   5   4        1.57        2.59      1.37 o 
  -9   5   4        1.58        3.57      1.22 o 
  -8   5   4        0.20       -0.08      1.04 o 
  -7   5   4       31.60       36.31      2.33 o 
  -6   5   4       59.91       64.66      2.81 o 
  -5   5   4        9.41        6.94      0.82 o 
  -4   5   4      202.07      186.51      2.98 o 
  -3   5   4        7.65        8.80      0.64 o 
  -2   5   4       75.70       83.63      1.96 o 
  -1   5   4        0.19        0.39      0.27 o 
   0   5   4        3.11        2.84      0.41 o 
   1   5   4       51.81       46.47      1.36 o 
   2   5   4        0.78        1.46      0.40 o 
   3   5   4      129.95      123.42      2.39 o 
   4   5   4      132.57      127.58      3.65 o 
   5   5   4       15.94       15.30      1.95 o 
   6   5   4        3.57        0.77      1.18 o 
   7   5   4        8.13        6.70      1.84 o 
   8   5   4        9.33        2.77      1.70 o 
 -10   6   4        0.39        0.35      1.57 o 
  -9   6   4       18.89       23.38      6.79 o 
  -8   6   4       57.94       55.30      3.21 o 
  -7   6   4        0.20        0.32      1.18 o 
  -6   6   4       21.82       25.91      2.38 o 
  -5   6   4       29.75       31.84      2.28 o 
  -4   6   4        9.86        8.37      1.01 o 
  -3   6   4       22.23       24.34      1.23 o 
  -2   6   4       16.56       10.94      0.66 o 
  -1   6   4       19.36       19.37      0.92 o 
   0   6   4       20.28       16.01      0.80 o 
   1   6   4       15.26       20.60      0.92 o 
   2   6   4       11.28        9.26      0.81 o 
   3   6   4        1.30        1.21      0.57 o 
   4   6   4       13.64       10.99      1.43 o 
   5   6   4       55.58       54.95      3.54 o 
   6   6   4        7.52       11.45      2.96 o 
   7   6   4       22.98       18.30      2.55 o 
 -10   7   4        0.28        0.19      1.73 o 
  -9   7   4        7.54        3.72      3.43 o 
  -8   7   4       91.31       91.38      4.77 o 
  -7   7   4        8.35        7.88      1.61 o 
  -6   7   4       57.97       48.89      3.22 o 
  -5   7   4       24.47       27.66      2.33 o 
  -4   7   4      235.86      239.82      4.27 o 
  -3   7   4        2.33        3.03      0.92 o 
  -2   7   4      490.24      476.15      6.53 o 
  -1   7   4      153.89      151.78      4.25 o 
   0   7   4       77.95       81.00      1.68 o 
   1   7   4       11.29       11.54      0.83 o 
   2   7   4       90.61       90.27      2.53 o 
   3   7   4       66.65       70.12      2.06 o 
   4   7   4       19.52       18.52      2.11 o 
   5   7   4        2.95        1.12      1.45 o 
   6   7   4       12.69       14.67      2.33 o 
   7   7   4        3.04        1.12      1.49 o 
  -9   8   4        0.38       -1.60      2.53 o 
  -8   8   4       62.71       54.34      5.46 o 
  -7   8   4        0.08       -0.71      2.50 o 
  -6   8   4       10.80        8.50      1.71 o 
  -5   8   4        0.52        0.58      1.45 o 
  -4   8   4       12.08       16.93      1.75 o 
  -3   8   4      719.07      697.56     16.40 o 
  -2   8   4       16.86       16.05      1.17 o 
  -1   8   4       37.71       33.67      1.81 o 
   0   8   4       64.53       72.30      2.28 o 
   1   8   4       70.31       69.68      1.99 o 
   2   8   4       14.88       11.54      1.23 o 
   3   8   4       29.15       33.27      2.40 o 
   4   8   4       22.70       24.16      2.39 o 
   5   8   4       21.03       25.76      2.87 o 
   6   8   4        8.34        7.31      2.01 o 
  -9   9   4       20.45       21.74      6.30 o 
  -8   9   4        0.02        1.39      2.44 o 
  -7   9   4       39.44       33.04      8.46 o 
  -6   9   4        3.87       -2.83      1.56 o 
  -5   9   4        8.15        6.99      2.16 o 
  -4   9   4        1.52        3.91      1.58 o 
  -3   9   4      158.17      155.10      5.28 o 
  -2   9   4      174.85      187.27      6.18 o 
  -1   9   4        5.08        3.92      0.91 o 
   0   9   4        7.46       10.23      1.61 o 
   1   9   4      212.41      203.70      5.09 o 
   2   9   4        6.11        9.11      1.32 o 
   3   9   4       27.80       29.96      1.77 o 
   4   9   4       27.02       33.11      3.83 o 
   5   9   4        0.32        1.14      1.53 o 
  -8  10   4        9.08        7.62      2.64 o 
  -7  10   4        0.34        0.42      1.98 o 
  -6  10   4        0.00       -1.25      1.70 o 
  -5  10   4       14.60       11.15      2.69 o 
  -4  10   4       41.97       36.41      2.90 o 
  -3  10   4       69.13       74.60      5.56 o 
  -2  10   4       13.04        9.13      1.58 o 
  -1  10   4        8.42        5.39      1.13 o 
   0  10   4       24.52       18.88      2.15 o 
   1  10   4        0.55        0.72      0.92 o 
   2  10   4       84.52       86.18      4.12 o 
   3  10   4        2.48        3.43      1.78 o 
   4  10   4        1.17        2.06      2.01 o 
   5  10   4       19.97       22.27      6.27 o 
  -8  11   4        0.46        1.34      3.66 o 
  -7  11   4        1.34       -2.78      1.94 o 
  -6  11   4        0.15        1.13      2.04 o 
  -5  11   4        0.09       -0.96      2.00 o 
  -4  11   4       22.29       22.90      3.58 o 
  -3  11   4        5.33        2.31      2.16 o 
  -2  11   4        0.35       -0.21      0.73 o 
  -1  11   4       23.75       22.17      2.33 o 
   0  11   4       66.47       65.59      3.82 o 
   1  11   4        4.51        5.41      1.39 o 
   2  11   4       48.48       58.27      3.38 o 
   3  11   4        6.56        8.32      2.44 o 
   4  11   4        5.31        4.65      2.25 o 
  -7  12   4        7.10       11.99      3.09 o 
  -6  12   4        2.36       -0.10      2.44 o 
  -5  12   4        1.08        1.10      2.49 o 
  -4  12   4       19.42       17.05      4.10 o 
  -3  12   4        5.78        6.69      2.78 o 
  -2  12   4        6.90        6.40      1.36 o 
  -1  12   4        3.55        6.44      1.65 o 
   0  12   4        0.95        4.78      2.07 o 
   1  12   4       17.57       15.04      2.63 o 
   2  12   4       16.27       18.62      2.29 o 
   3  12   4       13.82       13.42      4.67 o 
  -6  13   4        0.41        3.89      2.91 o 
  -5  13   4        0.79       -0.76      2.46 o 
  -4  13   4       12.32       15.84      5.78 o 
  -3  13   4        0.37       -0.21      3.51 o 
  -2  13   4        1.66       -4.05      2.86 o 
  -1  13   4       47.95       48.70     10.29 o 
   0  13   4        7.21        8.47      1.86 o 
   1  13   4        4.57        4.09      1.62 o 
  -4  14   4        5.71        4.10      4.16 o 
  -3  14   4        0.06        0.80      3.53 o 
  -2  14   4        2.92        3.63      3.43 o 
  -1  14   4        1.35        0.74      1.52 o 
   0 -14   5        0.52        7.88      3.42 o 
   1 -14   5        5.02        9.47      2.38 o 
   2 -14   5        5.13        4.82      1.83 o 
   3 -14   5        0.57        1.17      3.54 o 
  -2 -13   5        0.34        3.70      2.43 o 
  -1 -13   5        8.73       29.51      5.85 o 
   0 -13   5        0.32        1.68      1.72 o 
   1 -13   5       10.83        9.46      2.20 o 
   2 -13   5       16.28       23.87      2.82 o 
   3 -13   5        7.65        8.92      4.56 o 
   4 -13   5        0.18       -1.77      3.35 o 
   5 -13   5       20.98       27.95      4.37 o 
  -3 -12   5       13.78       13.60      2.49 o 
  -2 -12   5        4.43        2.39      1.55 o 
  -1 -12   5        4.34        2.58      1.81 o 
   0 -12   5       28.54       26.88      5.65 o 
   1 -12   5        2.07        2.48      1.48 o 
   2 -12   5        0.31        0.67      1.70 o 
   3 -12   5        6.77        7.84      4.20 o 
   4 -12   5       11.02        3.89      2.54 o 
   5 -12   5        1.19       -0.97      4.00 o 
   6 -12   5        6.99        3.18      4.08 o 
  -4 -11   5        2.10        4.92      1.68 o 
  -3 -11   5        2.61        0.76      1.30 o 
  -2 -11   5        2.74        2.59      1.10 o 
  -1 -11   5        0.51        0.53      1.27 o 
   0 -11   5       41.35       46.00      3.05 o 
   1 -11   5       29.19       28.89      2.71 o 
   2 -11   5        0.93        1.76      1.59 o 
   3 -11   5        1.66        0.45      2.04 o 
   4 -11   5        0.21        0.16      1.99 o 
   5 -11   5        6.71        4.23      2.17 o 
   6 -11   5        0.53       -2.19      2.02 o 
   7 -11   5       10.91       16.79      3.58 o 
  -5 -10   5        0.87        3.44      1.59 o 
  -4 -10   5       17.47       14.46      3.14 o 
  -3 -10   5       10.40       12.38      1.69 o 
  -2 -10   5        5.94        7.53      1.14 o 
  -1 -10   5      127.34      129.97      4.89 o 
   0 -10   5       96.22      100.18      4.75 o 
   1 -10   5       23.39       18.27      3.48 o 
   2 -10   5       29.92       31.92      1.88 o 
   3 -10   5        0.01        0.35      0.68 o 
   4 -10   5        0.85        2.66      2.01 o 
   5 -10   5       21.41       18.28      2.67 o 
   6 -10   5        0.73        2.25      1.59 o 
   7 -10   5        0.98        3.62      2.37 o 
   8 -10   5        2.77        2.81      3.78 o 
  -6  -9   5        1.96        2.91      2.02 o 
  -5  -9   5        0.26        0.60      1.30 o 
  -4  -9   5       22.03       25.64      2.53 o 
  -3  -9   5        1.90        1.51      0.97 o 
  -2  -9   5        0.28        0.10      0.71 o 
  -1  -9   5        4.62        1.89      0.76 o 
   0  -9   5      231.10      260.77      5.32 o 
   1  -9   5        0.45        0.52      0.67 o 
   2  -9   5       33.46       40.57      1.98 o 
   3  -9   5        5.13        2.89      0.68 o 
   4  -9   5        7.67        7.31      1.58 o 
   5  -9   5       24.65       19.63      1.96 o 
   6  -9   5       22.72       18.00      2.61 o 
   7  -9   5       41.54       46.21      6.44 o 
   8  -9   5        0.59        4.77      2.42 o 
  -7  -8   5        2.02        2.85      1.99 o 
  -6  -8   5        0.18        1.47      1.37 o 
  -5  -8   5        0.26       -0.20      1.07 o 
  -4  -8   5       78.13       82.63      4.03 o 
  -3  -8   5       34.72       38.52      2.69 o 
  -2  -8   5       17.79       19.04      1.44 o 
  -1  -8   5       41.25       50.90      1.99 o 
   0  -8   5       67.95       89.41      2.06 o 
   1  -8   5      327.63      345.13      4.70 o 
   2  -8   5       24.70       31.75      1.67 o 
   3  -8   5       10.88       12.22      1.62 o 
   4  -8   5       72.65       71.15      3.75 o 
   5  -8   5       57.53       56.22      2.52 o 
   6  -8   5        0.23        1.31      1.11 o 
   7  -8   5        0.07        1.68      1.47 o 
   8  -8   5        7.81        3.43      2.11 o 
  -7  -7   5        0.74        1.81      1.79 o 
  -6  -7   5       91.77      104.39      4.88 o 
  -5  -7   5        0.01       -0.04      1.02 o 
  -4  -7   5        0.68        0.16      0.86 o 
  -3  -7   5      126.05      130.61      2.96 o 
  -2  -7   5      318.89      353.03      5.46 o 
  -1  -7   5       22.25       23.01      1.26 o 
   0  -7   5       18.97       14.46      0.94 o 
   1  -7   5       60.32       66.53      1.95 o 
   2  -7   5       30.50       25.50      1.26 o 
   3  -7   5       17.90       10.95      0.94 o 
   4  -7   5       48.76       58.55      2.49 o 
   5  -7   5       10.06       13.11      1.94 o 
   6  -7   5       70.33       70.26      3.42 o 
   7  -7   5       11.38       14.78      1.94 o 
   8  -7   5        0.85        2.19      1.59 o 
   9  -7   5        2.42        3.61      2.11 o 
  -8  -6   5        0.59        0.37      1.42 o 
  -7  -6   5        3.65        2.83      1.45 o 
  -6  -6   5       38.22       39.51      3.12 o 
  -5  -6   5       86.28       91.18      4.35 o 
  -4  -6   5        3.49        3.77      1.18 o 
  -3  -6   5      128.08      124.92      3.25 o 
  -2  -6   5      126.95      120.32      2.78 o 
  -1  -6   5       17.02       22.98      1.04 o 
   0  -6   5        7.57        7.92      0.74 o 
   1  -6   5      173.12      184.27      2.90 o 
   2  -6   5       20.58       18.16      1.42 o 
   3  -6   5      134.77      128.72      3.41 o 
   4  -6   5        3.20        2.06      0.89 o 
   5  -6   5       49.73       52.90      1.58 o 
   6  -6   5      152.87      155.81      4.60 o 
   7  -6   5        0.00       -0.26      1.00 o 
   8  -6   5        4.17        3.32      1.56 o 
   9  -6   5       19.74       17.91      2.61 o 
  -8  -5   5        0.63        2.80      1.37 o 
  -7  -5   5       73.32       79.83      4.10 o 
  -6  -5   5       56.74       50.22      3.15 o 
  -5  -5   5       18.47       17.86      1.42 o 
  -4  -5   5       43.99       37.52      1.98 o 
  -3  -5   5       95.99      106.28      2.41 o 
  -2  -5   5        4.91        6.44      0.46 o 
  -1  -5   5      389.72      375.91      3.95 o 
   0  -5   5       34.78       39.79      1.13 o 
   1  -5   5      113.95      131.77      2.24 o 
   2  -5   5       70.41       64.89      1.68 o 
   3  -5   5      218.69      203.81      4.48 o 
   4  -5   5      106.20       96.57      2.35 o 
   5  -5   5       82.22       83.19      2.87 o 
   6  -5   5        0.77       -0.25      0.89 o 
   7  -5   5       26.76       25.03      2.25 o 
   8  -5   5        0.13        2.06      1.41 o 
   9  -5   5        0.75        1.52      1.51 o 
  -9  -4   5        0.34        1.23      1.54 o 
  -8  -4   5        6.53        6.25      1.42 o 
  -7  -4   5        3.82        5.19      1.33 o 
  -6  -4   5        0.04        1.99      0.75 o 
  -5  -4   5        0.07       -0.47      0.61 o 
  -4  -4   5       40.23       38.88      1.75 o 
  -3  -4   5       39.09       52.27      1.41 o 
  -2  -4   5        0.45        0.15      0.25 o 
  -1  -4   5       28.67       38.24      0.94 o 
   0  -4   5        0.23        0.21      0.26 o 
   1  -4   5      458.78      441.87      5.17 o 
   2  -4   5       20.09       14.96      0.69 o 
   3  -4   5      311.88      311.75      7.87 o 
   4  -4   5      175.92      152.16      3.19 o 
   5  -4   5      843.88      792.09     12.52 o 
   6  -4   5        9.18       10.23      1.34 o 
   7  -4   5        2.67        2.45      1.27 o 
   8  -4   5       83.50       89.57      4.85 o 
   9  -4   5        0.21        1.15      1.85 o 
  -9  -3   5        0.40        1.78      1.29 o 
  -8  -3   5        1.49        4.18      1.24 o 
  -7  -3   5        1.31        1.73      1.23 o 
  -6  -3   5       69.57       77.63      2.46 o 
  -5  -3   5      197.86      200.20      3.92 o 
  -4  -3   5       38.77       40.59      1.38 o 
  -3  -3   5      686.44      753.43      7.26 o 
  -2  -3   5       52.90       54.87      1.14 o 
  -1  -3   5      878.98      910.52      7.66 o 
   0  -3   5      287.76      290.55      2.97 o 
   1  -3   5        2.29        1.74      0.31 o 
   2  -3   5      216.04      210.25      2.60 o 
   3  -3   5      797.20      800.88     11.46 o 
   4  -3   5       96.54       92.23      2.02 o 
   5  -3   5       15.23       13.67      1.47 o 
   6  -3   5       41.38       37.56      3.22 o 
   7  -3   5        4.67        4.51      1.69 o 
   8  -3   5        1.97       -1.00      2.93 o 
   9  -3   5       12.36       13.50      2.98 o 
  -9  -2   5        8.37        2.01      1.12 o 
  -8  -2   5       29.11       29.12      2.25 o 
  -7  -2   5        6.64        7.00      1.09 o 
  -6  -2   5        0.29        1.05      0.88 o 
  -5  -2   5       78.80       64.51      2.90 o 
  -4  -2   5      235.45      231.18      3.86 o 
  -3  -2   5      784.11      843.28      9.74 o 
  -2  -2   5       71.07       73.76      1.33 o 
  -1  -2   5      127.79      139.03      1.67 o 
   0  -2   5      479.30      466.69      4.69 o 
   1  -2   5      115.52      115.92      1.69 o 
   2  -2   5      207.62      202.20      2.47 o 
   3  -2   5      711.21      691.85      8.30 o 
   4  -2   5       92.56       97.46      2.73 o 
   5  -2   5       59.31       52.38      2.26 o 
   6  -2   5       51.55       56.54      2.71 o 
   7  -2   5       30.76       28.06      2.96 o 
   8  -2   5        0.02        0.20      1.45 o 
   9  -2   5        2.20       -0.45      3.78 o 
 -10  -1   5        8.63        8.50      1.73 o 
  -9  -1   5        1.54        0.89      1.08 o 
  -8  -1   5        3.78        4.02      1.07 o 
  -7  -1   5        4.66        4.61      1.01 o 
  -6  -1   5      119.35      121.63      3.39 o 
  -5  -1   5        0.78       -0.37      0.52 o 
  -4  -1   5       79.13       94.30      2.41 o 
  -3  -1   5      872.32      888.06     10.88 o 
  -2  -1   5      417.22      399.56      4.83 o 
  -1  -1   5     8560.42     8444.87     67.38 o 
   0  -1   5     5932.19     5897.75     47.36 o 
   1  -1   5      911.00      960.10      8.32 o 
   2  -1   5     2366.30     2466.59     20.77 o 
   3  -1   5      388.20      416.80      5.59 o 
   4  -1   5      234.73      220.01      3.56 o 
   5  -1   5       78.20       73.04      2.37 o 
   6  -1   5      307.68      268.87      6.49 o 
   7  -1   5       27.15       35.41      3.12 o 
   8  -1   5        9.86        7.94      2.12 o 
   9  -1   5        7.32       10.66      2.65 o 
 -10   0   5        2.75        3.43      1.29 o 
  -9   0   5        6.09        2.67      1.25 o 
  -8   0   5        2.29        1.34      0.89 o 
  -7   0   5       26.39       22.99      1.72 o 
  -6   0   5       51.61       52.55      3.58 o 
  -5   0   5       18.21       15.77      1.57 o 
  -4   0   5       20.62       27.17      1.20 o 
  -3   0   5       72.85       62.71      2.13 o 
  -2   0   5      215.12      203.34      2.82 o 
  -1   0   5     4088.20     3991.58     33.90 o 
   0   0   5      251.25      201.29      2.07 o 
   1   0   5     1323.38     1302.35     10.46 o 
   2   0   5      660.20      662.76      6.21 o 
   3   0   5       19.71       16.53      1.54 o 
   4   0   5        7.84        6.21      0.69 o 
   5   0   5       19.96       19.49      1.48 o 
   6   0   5      123.07      107.92      3.82 o 
   7   0   5       24.44       19.57      2.45 o 
   8   0   5       60.99       58.85      4.31 o 
   9   0   5       50.38       64.84      5.46 o 
 -10   1   5        3.74        3.52      1.31 o 
  -9   1   5        4.65        4.17      1.45 o 
  -8   1   5        0.03       -0.55      1.09 o 
  -7   1   5       29.29       24.72      4.08 o 
  -6   1   5       33.54       32.57      2.77 o 
  -5   1   5       50.28       57.17      2.84 o 
  -4   1   5       99.31       94.99      3.48 o 
  -3   1   5        1.18        1.18      0.28 o 
  -2   1   5      143.83      166.19      2.35 o 
  -1   1   5     2970.68     2962.27     27.22 o 
   0   1   5      493.45      475.42      4.17 o 
   1   1   5      249.63      223.39      2.39 o 
   2   1   5     3113.46     3104.88     26.04 o 
   3   1   5       34.69       28.37      1.41 o 
   4   1   5      201.45      211.23      3.40 o 
   5   1   5       11.86        6.19      1.12 o 
   6   1   5       38.67       31.25      2.09 o 
   7   1   5       21.03       23.03      2.65 o 
   8   1   5        6.81        7.68      3.52 o 
   9   1   5        2.83        4.63      2.04 o 
 -10   2   5        3.23        4.21      1.81 o 
  -9   2   5        0.88        0.91      1.30 o 
  -8   2   5       11.23        9.96      2.28 o 
  -7   2   5       42.11       43.46      2.83 o 
  -6   2   5       14.04       17.54      1.69 o 
  -5   2   5       34.50       31.91      1.98 o 
  -4   2   5       14.46       12.05      1.65 o 
  -3   2   5       36.31       39.41      0.88 o 
  -2   2   5        0.34        0.75      0.25 o 
  -1   2   5      172.76      148.36      1.67 o 
   0   2   5      567.79      558.15      4.51 o 
   1   2   5      113.39      121.33      1.64 o 
   2   2   5      310.57      308.84      3.36 o 
   3   2   5       34.02       29.74      1.30 o 
   4   2   5        6.43        7.19      0.78 o 
   5   2   5       27.31       36.29      2.12 o 
   6   2   5        5.19        1.32      0.94 o 
   7   2   5       52.14       50.19      3.91 o 
   8   2   5        0.53       -2.34      1.34 o 
 -10   3   5        0.61        4.92      3.18 o 
  -9   3   5        3.21        1.46      1.33 o 
  -8   3   5        1.88        2.02      1.02 o 
  -7   3   5      161.49      176.55      4.31 o 
  -6   3   5        4.75        7.36      1.04 o 
  -5   3   5        0.68        0.31      0.56 o 
  -4   3   5        3.02        2.95      0.44 o 
  -3   3   5      251.52      261.02      4.25 o 
  -2   3   5       37.98       46.83      0.92 o 
  -1   3   5      258.49      279.09      2.74 o 
   0   3   5      976.46     1027.94      8.57 o 
   1   3   5      581.88      635.52      6.14 o 
   2   3   5       17.40       22.54      0.84 o 
   3   3   5      162.76      161.18      2.37 o 
   4   3   5       40.43       37.20      1.87 o 
   5   3   5        2.35        0.30      0.96 o 
   6   3   5       24.38       28.76      2.34 o 
   7   3   5        0.24       -0.27      1.01 o 
   8   3   5       10.77       11.11      2.43 o 
 -10   4   5        0.26        2.37      3.24 o 
  -9   4   5        7.77        9.19      3.82 o 
  -8   4   5       37.82       42.10     10.77 o 
  -7   4   5      214.14      228.04      4.03 o 
  -6   4   5       18.80       20.16      0.99 o 
  -5   4   5       28.32       29.39      1.14 o 
  -4   4   5      535.49      593.47      6.07 o 
  -3   4   5      222.94      205.66      2.31 o 
  -2   4   5      976.60      896.92     13.94 o 
  -1   4   5      342.95      332.59      3.62 o 
   0   4   5     2866.74     3166.40     26.05 o 
   1   4   5       31.49       43.56      1.17 o 
   2   4   5       33.61       32.63      1.15 o 
   3   4   5      170.13      150.15      2.42 o 
   4   4   5        0.79        0.85      1.04 o 
   5   4   5       87.57       94.65      3.88 o 
   6   4   5       25.73       29.00      4.62 o 
   7   4   5        9.34       12.04      3.09 o 
   8   4   5        0.02        0.27      2.26 o 
 -10   5   5        2.01        3.14      3.30 o 
  -9   5   5        2.76        2.61      2.13 o 
  -8   5   5       77.38       72.60      4.18 o 
  -7   5   5       12.61       10.76      1.47 o 
  -6   5   5        3.26        4.34      1.66 o 
  -5   5   5       14.37       14.95      1.61 o 
  -4   5   5       52.67       53.93      1.50 o 
  -3   5   5       27.80       31.02      1.01 o 
  -2   5   5      762.66      781.61     10.57 o 
  -1   5   5       76.61       62.53      1.20 o 
   0   5   5      737.78      798.74      7.46 o 
   1   5   5        0.60        1.17      0.40 o 
   2   5   5       27.87       30.71      1.15 o 
   3   5   5      278.55      265.79      3.83 o 
   4   5   5        0.05       -0.39      0.82 o 
   5   5   5        3.64        2.02      1.12 o 
   6   5   5       24.83       25.24      2.60 o 
   7   5   5       17.32       18.56      2.49 o 
 -10   6   5        3.19        2.87      1.88 o 
  -9   6   5       10.78       10.46      4.26 o 
  -8   6   5       12.23       15.58      2.20 o 
  -7   6   5      137.00      137.68      4.50 o 
  -6   6   5       43.13       50.19      2.75 o 
  -5   6   5       66.36       63.82      4.58 o 
  -4   6   5      319.80      305.95      6.75 o 
  -3   6   5      345.54      352.63      5.13 o 
  -2   6   5        4.35        5.13      0.55 o 
  -1   6   5      219.39      230.01      3.17 o 
   0   6   5       20.11       20.50      0.93 o 
   1   6   5       83.89       83.42      1.65 o 
   2   6   5        0.30        0.33      0.45 o 
   3   6   5       18.81       17.67      1.22 o 
   4   6   5       20.47       25.31      2.92 o 
   5   6   5       23.68       25.63      2.53 o 
   6   6   5        4.44        2.90      1.51 o 
   7   6   5       17.04       14.16      2.35 o 
 -10   7   5        0.25       -0.87      1.65 o 
  -9   7   5        3.80        4.08      1.87 o 
  -8   7   5       22.10       25.32      2.86 o 
  -7   7   5        0.01       -0.38      1.36 o 
  -6   7   5      250.01      240.30      7.55 o 
  -5   7   5       46.03       58.40      2.98 o 
  -4   7   5        8.38       10.30      1.01 o 
  -3   7   5      365.15      377.29      8.08 o 
  -2   7   5       99.62      111.80      4.00 o 
  -1   7   5       61.77       55.83      1.88 o 
   0   7   5        0.79        0.90      0.45 o 
   1   7   5      369.89      332.50      4.14 o 
   2   7   5       44.47       37.65      1.64 o 
   3   7   5       12.93        9.89      1.02 o 
   4   7   5        2.82        3.86      1.12 o 
   5   7   5        2.27        0.77      1.40 o 
   6   7   5        4.07        5.36      1.77 o 
  -9   8   5        0.84        2.72      2.06 o 
  -8   8   5       12.20       16.89      2.73 o 
  -7   8   5        0.27        2.02      1.73 o 
  -6   8   5       73.27       56.98      4.30 o 
  -5   8   5      212.15      200.83     11.53 o 
  -4   8   5       29.98       25.22      1.79 o 
  -3   8   5        1.60        0.11      1.29 o 
  -2   8   5        5.86        2.87      1.25 o 
  -1   8   5       79.88       88.77      3.57 o 
   0   8   5      150.33      149.49      3.54 o 
   1   8   5       12.95        6.94      1.16 o 
   2   8   5       87.80       82.68      3.41 o 
   3   8   5        5.54        5.73      1.02 o 
   4   8   5        5.71        5.10      1.28 o 
   5   8   5       20.49       16.77      2.29 o 
   6   8   5       23.63       21.62      2.84 o 
  -9   9   5        6.29        3.59      2.27 o 
  -8   9   5        4.17        1.34      2.02 o 
  -7   9   5       27.20       17.57      2.96 o 
  -6   9   5       21.41       19.40      2.98 o 
  -5   9   5        1.92        4.65      2.01 o 
  -4   9   5       59.33       60.83      5.23 o 
  -3   9   5        4.95        4.47      2.28 o 
  -2   9   5       26.66       33.91      2.47 o 
  -1   9   5        3.86        6.60      1.34 o 
   0   9   5       78.61       79.39      3.51 o 
   1   9   5        3.24        1.97      1.03 o 
   2   9   5       16.95       14.37      1.58 o 
   3   9   5        5.48        5.48      1.12 o 
   4   9   5       57.82       72.84      4.15 o 
   5   9   5        1.52        0.02      1.51 o 
  -8  10   5        1.70        2.44      2.74 o 
  -7  10   5        3.14        2.13      2.12 o 
  -6  10   5        8.53        6.60      2.48 o 
  -5  10   5       22.70       21.34      3.26 o 
  -4  10   5       11.54       10.04      1.78 o 
  -3  10   5       49.19       46.10      4.50 o 
  -2  10   5       51.03       42.52      2.03 o 
  -1  10   5        2.87        2.14      1.00 o 
   0  10   5       20.01       26.95      2.77 o 
   1  10   5       17.59       16.48      2.36 o 
   2  10   5       19.56       15.16      2.85 o 
   3  10   5        0.11        1.04      0.98 o 
   4  10   5        4.61        6.48      2.50 o 
  -8  11   5        1.04       -0.36      2.13 o 
  -7  11   5        0.53        0.71      2.49 o 
  -6  11   5        1.00        1.57      2.33 o 
  -5  11   5        4.90        3.45      2.23 o 
  -4  11   5       68.63       64.49      8.09 o 
  -3  11   5       10.81       11.91      2.88 o 
  -2  11   5       10.45       10.22      1.78 o 
  -1  11   5       31.83       30.52      2.65 o 
   0  11   5        2.88        2.28      1.08 o 
   1  11   5       26.42       23.54      2.48 o 
   2  11   5       21.43       29.29      2.70 o 
   3  11   5        5.52        7.96      2.33 o 
  -7  12   5        0.90        5.52      3.79 o 
  -6  12   5        0.16       -3.46      3.68 o 
  -5  12   5       18.53       23.68      5.70 o 
  -4  12   5       17.23       16.37      3.70 o 
  -3  12   5        6.79       11.25      3.05 o 
  -2  12   5       12.36       10.10      1.57 o 
  -1  12   5        0.14        0.26      2.10 o 
   0  12   5        9.24        7.33      2.65 o 
   1  12   5        3.95        2.54      1.31 o 
   2  12   5        0.01        0.14      1.32 o 
  -6  13   5        4.77        3.73      2.71 o 
  -5  13   5        6.99        8.53      3.82 o 
  -4  13   5        8.59        7.21      3.21 o 
  -3  13   5        7.87       10.99      4.74 o 
  -2  13   5        2.28        2.09      3.67 o 
  -1  13   5        0.29        1.59      1.35 o 
   0  13   5        5.92        6.33      1.72 o 
   1  13   5        2.30        8.39      3.93 o 
  -3  14   5        0.64        6.37      4.03 o 
  -2  14   5        4.27       14.43      4.93 o 
   1 -14   6        7.98       14.43      4.95 o 
   2 -14   6        1.57        2.65      2.93 o 
  -2 -13   6        0.86        4.01      2.17 o 
  -1 -13   6        1.60        3.42      2.00 o 
   0 -13   6        1.59        1.81      1.80 o 
   1 -13   6       31.24       31.84      3.59 o 
   2 -13   6        1.06        1.89      1.51 o 
   3 -13   6        1.26        2.71      3.83 o 
   4 -13   6        1.50        5.20      4.49 o 
   5 -13   6       18.57       21.97      6.07 o 
  -3 -12   6        0.18        1.70      1.59 o 
  -2 -12   6        2.45        2.26      1.00 o 
  -1 -12   6        4.48        3.09      2.91 o 
   0 -12   6        9.64        7.94      2.17 o 
   1 -12   6        1.09       -1.11      1.15 o 
   2 -12   6       37.45       38.65      3.41 o 
   3 -12   6        1.59        1.38      3.39 o 
   4 -12   6        0.19       -1.48      2.67 o 
   5 -12   6        0.01       -0.17      3.92 o 
   6 -12   6       37.79       37.66      5.49 o 
  -4 -11   6        1.66        0.51      1.83 o 
  -3 -11   6        1.85        2.63      1.69 o 
  -2 -11   6        0.66        1.10      1.37 o 
  -1 -11   6        6.47        4.03      1.64 o 
   0 -11   6        0.87        2.38      1.29 o 
   1 -11   6       16.34       11.71      2.26 o 
   2 -11   6       27.94       24.68      3.93 o 
   3 -11   6        0.12        0.79      0.80 o 
   4 -11   6        2.24        0.62      2.08 o 
   5 -11   6        0.04        2.13      2.09 o 
   6 -11   6       15.65       16.79      3.42 o 
   7 -11   6       19.25       21.21      3.78 o 
  -5 -10   6        0.99        2.88      1.94 o 
  -4 -10   6        0.78        2.00      1.27 o 
  -3 -10   6       27.58       29.10      2.31 o 
  -2 -10   6       10.00       10.75      2.26 o 
  -1 -10   6        2.22        3.33      1.42 o 
   0 -10   6      303.51      349.14      9.50 o 
   1 -10   6        0.30        0.03      0.87 o 
   2 -10   6        3.06        3.00      0.86 o 
   3 -10   6       27.93       26.72      1.70 o 
   4 -10   6       29.20       23.72      3.48 o 
   5 -10   6        3.53       -0.20      1.53 o 
   6 -10   6       13.37       11.17      2.76 o 
   7 -10   6        5.07        6.01      2.53 o 
  -6  -9   6        4.02        1.70      1.97 o 
  -5  -9   6        0.07        2.34      1.35 o 
  -4  -9   6        4.35        5.99      2.00 o 
  -3  -9   6        2.87        1.60      0.88 o 
  -2  -9   6       29.88       29.33      1.76 o 
  -1  -9   6        0.52        0.29      0.65 o 
   0  -9   6      247.25      246.39      4.66 o 
   1  -9   6       35.59       45.63      2.40 o 
   2  -9   6        0.44        0.68      0.67 o 
   3  -9   6       37.78       35.26      3.02 o 
   4  -9   6        0.01       -0.76      1.04 o 
   5  -9   6       49.46       59.06      6.12 o 
   6  -9   6        6.31        6.37      2.06 o 
   7  -9   6       26.96       38.90      4.49 o 
   8  -9   6        1.46        1.41      2.21 o 
  -7  -8   6        2.01        2.84      2.02 o 
  -6  -8   6        0.16        1.27      1.61 o 
  -5  -8   6        0.76        0.40      0.95 o 
  -4  -8   6       36.81       39.84      2.62 o 
  -3  -8   6        0.56        0.41      0.78 o 
  -2  -8   6        8.85       12.09      1.42 o 
  -1  -8   6      264.97      272.20      4.56 o 
   0  -8   6        0.33        0.75      0.58 o 
   1  -8   6        5.29        6.38      0.86 o 
   2  -8   6        3.31        2.40      1.09 o 
   3  -8   6        2.35        3.37      0.78 o 
   4  -8   6       17.16       13.99      1.63 o 
   5  -8   6        2.22        4.10      1.02 o 
   6  -8   6        0.86        0.92      1.19 o 
   7  -8   6       16.60       23.02      2.69 o 
   8  -8   6        6.44        3.89      2.23 o 
  -7  -7   6        8.78        6.08      2.20 o 
  -6  -7   6        5.10        4.55      1.54 o 
  -5  -7   6        0.22        1.07      0.97 o 
  -4  -7   6       29.58       26.79      2.07 o 
  -3  -7   6       44.52       48.22      2.68 o 
  -2  -7   6       65.12       75.78      2.38 o 
  -1  -7   6       17.75       19.99      1.40 o 
   0  -7   6      131.81      146.62      2.72 o 
   1  -7   6        0.65        0.43      0.45 o 
   2  -7   6        1.40        2.64      0.70 o 
   3  -7   6        0.22        0.63      0.59 o 
   4  -7   6        1.90        3.07      0.83 o 
   5  -7   6        0.14        0.97      0.82 o 
   6  -7   6        1.92        4.20      1.31 o 
   7  -7   6        0.04        1.01      1.18 o 
   8  -7   6        5.81        4.92      2.51 o 
  -8  -6   6        2.51        3.47      1.89 o 
  -7  -6   6        0.01       -0.63      1.29 o 
  -6  -6   6       75.59       80.64      4.14 o 
  -5  -6   6       99.90      111.69      3.57 o 
  -4  -6   6       30.04       17.66      1.83 o 
  -3  -6   6       13.60       11.94      1.46 o 
  -2  -6   6       24.34       27.79      1.44 o 
  -1  -6   6      188.18      204.09      3.04 o 
   0  -6   6        0.36        0.00      0.38 o 
   1  -6   6     1758.63     1900.35     18.20 o 
   2  -6   6        1.53        1.23      0.56 o 
   3  -6   6        0.08        0.45      0.40 o 
   4  -6   6       88.42       84.29      2.72 o 
   5  -6   6      168.45      164.59      4.99 o 
   6  -6   6      100.92      100.19      5.82 o 
   7  -6   6        0.11        0.14      0.99 o 
   8  -6   6       36.85       45.11      3.64 o 
   9  -6   6        8.04        9.98      2.74 o 
  -8  -5   6        5.96        6.37      1.93 o 
  -7  -5   6       13.66       13.01      2.58 o 
  -6  -5   6      133.30      148.38      4.15 o 
  -5  -5   6       78.54       75.89      2.80 o 
  -4  -5   6        9.85       10.58      1.15 o 
  -3  -5   6       16.64       16.01      1.29 o 
  -2  -5   6      364.78      380.05      3.89 o 
  -1  -5   6       51.83       51.40      1.26 o 
   0  -5   6        0.28        1.42      0.39 o 
   1  -5   6        5.55        8.94      0.84 o 
   2  -5   6      568.99      557.61      6.69 o 
   3  -5   6      153.19      144.12      2.39 o 
   4  -5   6       36.58       32.28      2.01 o 
   5  -5   6       56.16       52.99      2.27 o 
   6  -5   6       33.65       33.87      2.53 o 
   7  -5   6       24.49       24.50      2.30 o 
   8  -5   6        2.41        2.89      1.84 o 
   9  -5   6        8.12       10.13      2.19 o 
  -9  -4   6        0.62        0.30      1.33 o 
  -8  -4   6        0.22        0.36      1.32 o 
  -7  -4   6        1.17        0.35      0.88 o 
  -6  -4   6       88.29      102.50      3.09 o 
  -5  -4   6       55.47       53.67      3.74 o 
  -4  -4   6      280.09      284.93      5.17 o 
  -3  -4   6      312.31      350.92      4.36 o 
  -2  -4   6        1.19        2.28      0.49 o 
  -1  -4   6        0.49        0.11      0.29 o 
   0  -4   6      953.35      976.42      9.62 o 
   1  -4   6      842.96      935.05      9.62 o 
   2  -4   6       42.76       35.62      1.23 o 
   3  -4   6      569.41      523.04      8.34 o 
   4  -4   6      215.47      210.51      3.98 o 
   5  -4   6       52.65       54.84      1.93 o 
   6  -4   6      160.78      156.28      4.78 o 
   7  -4   6       53.58       52.66      5.10 o 
   8  -4   6        5.07        1.99      1.74 o 
   9  -4   6        5.76        2.78      1.91 o 
  -9  -3   6        2.00        1.67      1.30 o 
  -8  -3   6        3.10        3.60      1.48 o 
  -7  -3   6        6.21        5.33      1.32 o 
  -6  -3   6        6.35        4.10      1.16 o 
  -5  -3   6       24.65       30.34      1.51 o 
  -4  -3   6       86.41       83.17      2.73 o 
  -3  -3   6      501.99      478.14      5.01 o 
  -2  -3   6       87.50       76.60      1.40 o 
  -1  -3   6      139.99      131.41      1.82 o 
   0  -3   6       10.59        9.67      0.52 o 
   1  -3   6        1.24        0.07      0.31 o 
   2  -3   6       22.19       21.69      0.83 o 
   3  -3   6      461.89      473.35      6.86 o 
   4  -3   6      234.32      235.61      4.24 o 
   5  -3   6       73.50       75.48      2.37 o 
   6  -3   6       75.72       69.02      3.45 o 
   7  -3   6       27.13       28.72      3.22 o 
   8  -3   6       21.40       16.93      2.86 o 
   9  -3   6        0.62        0.25      1.50 o 
  -9  -2   6        0.90        0.44      1.49 o 
  -8  -2   6       48.12       53.25      4.67 o 
  -7  -2   6       24.84       24.47      2.05 o 
  -6  -2   6       30.25       30.62      2.10 o 
  -5  -2   6      123.10      133.44      3.62 o 
  -4  -2   6      100.76      113.44      2.37 o 
  -3  -2   6        0.24        1.47      0.32 o 
  -2  -2   6        0.10        0.27      0.30 o 
  -1  -2   6      602.74      693.44      6.51 o 
   0  -2   6      335.72      370.56      3.77 o 
   1  -2   6      288.70      306.35      3.49 o 
   2  -2   6       57.04       69.75      1.25 o 
   3  -2   6      119.78      119.23      3.40 o 
   4  -2   6       12.17       11.69      0.91 o 
   5  -2   6      145.77      145.06      3.89 o 
   6  -2   6       50.66       57.29      3.05 o 
   7  -2   6        0.07        1.02      1.37 o 
   8  -2   6       82.56       95.76     10.65 o 
   9  -2   6       26.69       32.71      5.78 o 
 -10  -1   6        0.01       -0.24      1.23 o 
  -9  -1   6        0.69        1.65      1.18 o 
  -8  -1   6        3.69        2.36      0.85 o 
  -7  -1   6        2.92        2.25      0.90 o 
  -6  -1   6       21.47       27.30      2.55 o 
  -5  -1   6      726.38      713.70      9.57 o 
  -4  -1   6       50.25       61.41      1.56 o 
  -3  -1   6       51.86       57.62      1.58 o 
  -2  -1   6       34.70       43.85      0.91 o 
  -1  -1   6      202.96      194.17      2.20 o 
   0  -1   6      209.10      176.62      2.23 o 
   1  -1   6      336.05      356.35      4.34 o 
   2  -1   6      801.82      789.94      7.04 o 
   3  -1   6      170.06      156.82      2.91 o 
   4  -1   6      135.93      129.68      2.68 o 
   5  -1   6        2.95        2.16      0.54 o 
   6  -1   6       15.96       10.82      1.40 o 
   7  -1   6       10.80       11.77      1.99 o 
   8  -1   6        1.58       -0.35      1.49 o 
   9  -1   6       18.81       17.27      3.09 o 
 -10   0   6        0.41        1.72      1.20 o 
  -9   0   6        1.48        4.32      1.42 o 
  -8   0   6       27.95       27.55      1.82 o 
  -7   0   6       19.85       20.50      3.38 o 
  -6   0   6        0.35        1.05      0.69 o 
  -5   0   6       54.91       64.27      2.28 o 
  -4   0   6       61.09       76.63      2.35 o 
  -3   0   6       24.17       21.41      0.96 o 
  -2   0   6       83.56       89.17      1.30 o 
  -1   0   6      501.67      543.73      5.19 o 
   0   0   6       49.72       58.59      0.98 o 
   1   0   6      164.79      168.87      2.01 o 
   2   0   6      894.11      901.49      8.47 o 
   3   0   6      112.67      126.45      2.60 o 
   4   0   6      379.00      364.06      5.45 o 
   5   0   6       41.67       46.82      2.28 o 
   6   0   6       52.45       48.26      4.60 o 
   7   0   6       10.33        9.19      1.67 o 
   8   0   6        0.42       -0.50      1.28 o 
   9   0   6       20.16       32.83      7.67 o 
 -10   1   6        0.10        1.69      2.13 o 
  -9   1   6        6.30        9.37      3.29 o 
  -8   1   6        2.82        4.37      1.64 o 
  -7   1   6       88.00       89.93      4.22 o 
  -6   1   6      211.44      212.81      6.13 o 
  -5   1   6        2.79        2.79      1.14 o 
  -4   1   6       24.37       33.54      1.18 o 
  -3   1   6       17.64       16.71      0.72 o 
  -2   1   6       55.82       55.06      1.02 o 
  -1   1   6      842.07      845.69      7.69 o 
   0   1   6      258.94      290.91      2.87 o 
   1   1   6      233.79      209.43      2.49 o 
   2   1   6     1822.28     1885.00     16.61 o 
   3   1   6      299.34      325.24      4.97 o 
   4   1   6        0.21       -0.25      0.47 o 
   5   1   6      106.78      108.66      3.50 o 
   6   1   6       15.36       16.23      1.87 o 
   7   1   6        0.16        0.63      1.14 o 
   8   1   6        8.69        8.85      2.09 o 
 -10   2   6        0.12        1.74      1.97 o 
  -9   2   6       15.06       16.34      2.32 o 
  -8   2   6        1.54        1.92      1.23 o 
  -7   2   6       95.01       97.44      4.21 o 
  -6   2   6       51.43       56.86      2.80 o 
  -5   2   6        8.18        7.75      1.11 o 
  -4   2   6      916.01     1006.13     10.29 o 
  -3   2   6      242.53      241.67      2.86 o 
  -2   2   6       27.35       37.11      0.82 o 
  -1   2   6     1408.13     1358.83     11.45 o 
   0   2   6      127.19      148.15      1.66 o 
   1   2   6        7.56        7.14      0.55 o 
   2   2   6      101.89      108.42      1.95 o 
   3   2   6       41.42       48.75      1.08 o 
   4   2   6       10.46       12.21      1.10 o 
   5   2   6       14.16       10.66      1.75 o 
   6   2   6       80.54       84.23      4.86 o 
   7   2   6       16.58       13.73      2.06 o 
   8   2   6        0.13        0.75      1.75 o 
 -10   3   6        6.21        7.97      3.67 o 
  -9   3   6        1.41        2.73      1.81 o 
  -8   3   6       60.47       66.11      3.25 o 
  -7   3   6        8.99       10.15      1.35 o 
  -6   3   6        1.61        0.21      0.72 o 
  -5   3   6        1.13        0.53      0.42 o 
  -4   3   6        0.17        0.98      0.41 o 
  -3   3   6       29.99       28.45      0.93 o 
  -2   3   6        3.80        4.05      0.46 o 
  -1   3   6     1541.08     1488.24     12.59 o 
   0   3   6     1394.58     1392.61     11.51 o 
   1   3   6      486.28      505.46      4.88 o 
   2   3   6      534.53      547.90      5.57 o 
   3   3   6       86.03       80.98      2.01 o 
   4   3   6      217.43      219.14      4.34 o 
   5   3   6       22.91       21.03      2.08 o 
   6   3   6       59.89       65.77      3.72 o 
   7   3   6       27.66       32.82      6.05 o 
   8   3   6       15.62       21.27      3.14 o 
 -10   4   6        3.34        4.87      3.76 o 
  -9   4   6        0.11        0.50      2.86 o 
  -8   4   6        1.06       -1.32      1.51 o 
  -7   4   6      101.58      109.51      2.20 o 
  -6   4   6       34.63       41.22      1.69 o 
  -5   4   6       76.99       94.18      2.31 o 
  -4   4   6      155.27      160.87      2.49 o 
  -3   4   6       90.46       94.12      1.45 o 
  -2   4   6       47.00       51.34      1.42 o 
  -1   4   6      158.26      165.62      2.25 o 
   0   4   6      896.21      903.06     10.33 o 
   1   4   6      720.52      674.31      7.41 o 
   2   4   6       82.11       80.81      1.95 o 
   3   4   6      343.79      318.75      4.62 o 
   4   4   6       51.74       54.74      2.96 o 
   5   4   6        0.04       -1.30      0.85 o 
   6   4   6        2.21        2.38      1.26 o 
   7   4   6       49.73       58.38      4.64 o 
   8   4   6        1.00        1.76      1.87 o 
 -10   5   6        0.98        1.23      3.42 o 
  -9   5   6       13.88       17.33      1.99 o 
  -8   5   6        0.71        1.29      1.27 o 
  -7   5   6        0.94        2.01      1.60 o 
  -6   5   6       38.01       47.49      2.49 o 
  -5   5   6      113.05      113.59      3.56 o 
  -4   5   6       15.77       14.83      0.87 o 
  -3   5   6       26.80       24.42      0.98 o 
  -2   5   6      343.57      340.33      5.05 o 
  -1   5   6        0.49        0.60      0.34 o 
   0   5   6       14.13       16.07      1.41 o 
   1   5   6      575.25      578.90      5.94 o 
   2   5   6        4.12        3.53      0.72 o 
   3   5   6      240.38      240.76      3.68 o 
   4   5   6      223.09      233.55      7.61 o 
   5   5   6       12.91       12.40      1.87 o 
   6   5   6        3.50        2.88      1.43 o 
   7   5   6        0.08       -0.24      1.46 o 
 -10   6   6        3.57        5.66      3.90 o 
  -9   6   6        0.54        0.84      1.45 o 
  -8   6   6       17.14       12.39      2.08 o 
  -7   6   6       17.67       15.22      2.14 o 
  -6   6   6       39.37       39.77      3.11 o 
  -5   6   6        0.05       -0.22      0.83 o 
  -4   6   6      335.66      354.98      7.51 o 
  -3   6   6      139.47      136.98      2.76 o 
  -2   6   6       36.95       41.49      1.97 o 
  -1   6   6       67.24       65.25      1.47 o 
   0   6   6       81.54       88.37      1.97 o 
   1   6   6      102.96      110.42      1.97 o 
   2   6   6        0.84       -0.12      0.47 o 
   3   6   6       53.04       46.35      2.26 o 
   4   6   6        7.31        8.44      1.35 o 
   5   6   6        4.11        1.16      1.26 o 
   6   6   6       12.94       11.06      2.03 o 
   7   6   6        0.08        1.67      1.75 o 
  -9   7   6       11.00       11.18      2.30 o 
  -8   7   6        5.73        4.22      1.84 o 
  -7   7   6        3.09        3.81      1.67 o 
  -6   7   6        0.82       -0.53      1.50 o 
  -5   7   6       46.61       44.36      3.56 o 
  -4   7   6       36.65       39.21      1.79 o 
  -3   7   6      183.16      184.05      7.39 o 
  -2   7   6        1.07        1.23      0.69 o 
  -1   7   6       43.81       45.37      2.05 o 
   0   7   6       24.47       27.45      1.36 o 
   1   7   6       79.09       81.70      1.84 o 
   2   7   6        7.08        4.07      0.73 o 
   3   7   6       24.05       20.90      1.36 o 
   4   7   6       16.07       17.32      1.83 o 
   5   7   6       18.22       24.73      2.68 o 
   6   7   6       29.79       29.61      3.05 o 
  -9   8   6        6.25        4.60      2.13 o 
  -8   8   6        4.59        2.81      3.72 o 
  -7   8   6        1.25       -0.79      1.49 o 
  -6   8   6        0.03       -0.19      1.60 o 
  -5   8   6       42.39       40.14      3.70 o 
  -4   8   6       33.36       26.63      2.06 o 
  -3   8   6       19.21       24.71      2.46 o 
  -2   8   6      455.96      445.11      9.33 o 
  -1   8   6       67.75       62.25      2.26 o 
   0   8   6       48.99       43.49      2.73 o 
   1   8   6        0.58        0.01      0.68 o 
   2   8   6      116.80      102.37      2.49 o 
   3   8   6        1.27        1.62      0.73 o 
   4   8   6       37.94       48.51      4.61 o 
   5   8   6        1.16       -0.75      1.28 o 
   6   8   6        5.90        6.66      1.94 o 
  -9   9   6        5.19        2.34      3.04 o 
  -8   9   6        5.67        9.63      2.58 o 
  -7   9   6        2.41        0.93      1.73 o 
  -6   9   6        0.76       -1.28      2.51 o 
  -5   9   6       67.50       61.84      7.77 o 
  -4   9   6       30.73       23.67      2.22 o 
  -3   9   6      156.18      162.38      6.79 o 
  -2   9   6        0.09        0.72      0.64 o 
  -1   9   6       69.13       72.54      2.70 o 
   0   9   6       93.69       82.45      3.15 o 
   1   9   6       41.53       36.91      2.30 o 
   2   9   6       24.37       37.23      2.82 o 
   3   9   6        5.71        9.66      1.53 o 
   4   9   6       39.41       44.67      3.91 o 
   5   9   6       19.82       24.63      3.40 o 
  -8  10   6        2.62        0.03      2.15 o 
  -7  10   6        8.36        6.90      2.48 o 
  -6  10   6       15.86        9.08      2.55 o 
  -5  10   6       10.33       16.91      5.51 o 
  -4  10   6       67.82       71.07      3.73 o 
  -3  10   6       52.43       47.54      4.55 o 
  -2  10   6        0.17        0.44      0.91 o 
  -1  10   6        1.10        0.64      0.86 o 
   0  10   6       83.94       78.90      3.08 o 
   1  10   6        7.78        4.60      1.19 o 
   2  10   6        4.83        6.45      1.50 o 
   3  10   6        8.53       10.29      3.36 o 
   4  10   6        0.79        4.09      2.27 o 
  -8  11   6        1.17        6.64      3.48 o 
  -7  11   6        0.15        0.51      2.23 o 
  -6  11   6       30.05       26.37      3.93 o 
  -5  11   6        0.12       -1.70      1.93 o 
  -4  11   6        6.53        0.32      4.17 o 
  -3  11   6        0.13        1.78      2.01 o 
  -2  11   6        6.55        6.47      1.73 o 
  -1  11   6        0.25        0.80      1.07 o 
   0  11   6        3.34        1.12      0.97 o 
   1  11   6        8.21        4.22      2.32 o 
   2  11   6        4.93        6.40      1.63 o 
   3  11   6       14.05       19.23      4.11 o 
  -7  12   6        0.81       -1.88      2.32 o 
  -6  12   6        0.41        1.98      6.79 o 
  -5  12   6       23.95       29.30      8.08 o 
  -4  12   6       22.19       29.67      4.81 o 
  -3  12   6        3.49        3.94      2.59 o 
  -2  12   6        1.99        5.07      3.78 o 
  -1  12   6       28.59       28.35      3.01 o 
   0  12   6       11.79       13.80      2.04 o 
   1  12   6       13.50       13.71      2.13 o 
   2  12   6       28.39       31.04      5.22 o 
  -6  13   6        0.47        0.58      3.25 o 
  -5  13   6        0.03        2.53      2.78 o 
  -4  13   6        6.17        2.45      2.73 o 
  -3  13   6        4.28        2.80      3.60 o 
  -2  13   6        9.86        8.93      4.08 o 
  -1  13   6        6.24        7.22      1.87 o 
   0  13   6        2.34        2.29      2.04 o 
  -1 -13   7        0.01        1.41      2.62 o 
   0 -13   7        8.45       10.02      2.43 o 
   1 -13   7        0.14        0.10      1.65 o 
   2 -13   7        0.00       -0.61      1.24 o 
   3 -13   7        4.04        3.77      4.23 o 
   4 -13   7        8.67        9.58      4.63 o 
  -3 -12   7        3.81        3.01      2.40 o 
  -2 -12   7        0.01        3.15      1.68 o 
  -1 -12   7        1.01        1.95      3.71 o 
   0 -12   7       31.92       34.33     10.74 o 
   1 -12   7        5.06        5.64      1.81 o 
   2 -12   7        1.52        1.24      2.86 o 
   3 -12   7        0.17       -3.07      2.27 o 
   4 -12   7        5.65        1.20      3.94 o 
   5 -12   7       38.03       48.42      5.62 o 
   6 -12   7        0.06       -0.32      2.36 o 
  -4 -11   7       19.02       16.44      3.62 o 
  -3 -11   7        4.47        4.12      1.68 o 
  -2 -11   7        0.74       -0.17      0.89 o 
  -1 -11   7        0.37        1.01      1.38 o 
   0 -11   7       37.26       34.24      3.06 o 
   1 -11   7        3.54        4.79      1.92 o 
   2 -11   7        4.91        6.01      2.37 o 
   3 -11   7       15.15       13.57      2.58 o 
   4 -11   7        0.15        3.77      2.46 o 
   5 -11   7       18.76       14.36      3.11 o 
   6 -11   7        6.96        9.65      3.11 o 
  -5 -10   7        3.39        3.42      2.08 o 
  -4 -10   7        0.66       -0.92      1.52 o 
  -3 -10   7        5.02        8.92      1.49 o 
  -2 -10   7        3.05        2.26      1.23 o 
  -1 -10   7        9.76       11.73      2.03 o 
   0 -10   7       29.19       32.76      2.60 o 
   1 -10   7        0.04        0.83      1.05 o 
   2 -10   7        8.31       13.63      1.48 o 
   3 -10   7        0.38        1.19      0.77 o 
   4 -10   7        3.04        3.52      2.07 o 
   5 -10   7        2.81        3.48      2.40 o 
   6 -10   7        0.01        0.05      2.15 o 
   7 -10   7        6.38        5.48      2.63 o 
  -6  -9   7        7.53       10.83      2.95 o 
  -5  -9   7       19.44       18.35      2.83 o 
  -4  -9   7       19.78       17.81      1.98 o 
  -3  -9   7        0.99        0.80      0.91 o 
  -2  -9   7        3.91        2.58      1.22 o 
  -1  -9   7      125.19      143.05      4.42 o 
   0  -9   7        1.22        1.13      0.87 o 
   1  -9   7      106.58      115.45      3.37 o 
   2  -9   7        6.82        6.48      1.02 o 
   3  -9   7        1.27        1.63      0.64 o 
   4  -9   7        1.48        3.57      1.46 o 
   5  -9   7        6.80        8.44      1.65 o 
   6  -9   7        2.28        5.48      2.35 o 
   7  -9   7       11.55       10.44      2.84 o 
   8  -9   7        4.73        2.93      2.33 o 
  -7  -8   7        1.12        2.19      1.90 o 
  -6  -8   7        4.27        5.19      2.12 o 
  -5  -8   7       18.13       17.65      2.17 o 
  -4  -8   7        2.02        1.04      0.92 o 
  -3  -8   7        5.62        2.96      0.97 o 
  -2  -8   7       36.23       42.33      2.15 o 
  -1  -8   7       69.89       81.57      2.48 o 
   0  -8   7        0.56        0.78      0.64 o 
   1  -8   7      149.51      167.50      3.30 o 
   2  -8   7       20.37       25.55      1.59 o 
   3  -8   7        0.24       -0.58      0.50 o 
   4  -8   7        9.45       10.91      1.84 o 
   5  -8   7       36.22       43.77      2.37 o 
   6  -8   7        1.98        1.89      1.25 o 
   7  -8   7        4.71        6.76      1.90 o 
   8  -8   7        2.63        3.62      2.35 o 
  -7  -7   7       14.58        8.97      2.61 o 
  -6  -7   7       17.02       11.49      1.94 o 
  -5  -7   7        8.39        5.24      1.25 o 
  -4  -7   7       24.94       27.57      3.06 o 
  -3  -7   7       11.19        9.48      1.08 o 
  -2  -7   7        1.38        0.54      0.68 o 
  -1  -7   7      367.55      404.48      5.75 o 
   0  -7   7       86.05       91.20      2.02 o 
   1  -7   7       11.28       12.67      0.95 o 
   2  -7   7       25.36       26.08      1.52 o 
   3  -7   7      191.29      189.55      3.50 o 
   4  -7   7       27.03       26.24      1.93 o 
   5  -7   7       23.95       25.52      1.86 o 
   6  -7   7       15.37       13.79      2.01 o 
   7  -7   7        0.01        0.34      1.32 o 
   8  -7   7        1.98        0.30      1.57 o 
  -8  -6   7        2.58        0.44      1.61 o 
  -7  -6   7        2.77        4.70      1.75 o 
  -6  -6   7        5.87        6.22      1.51 o 
  -5  -6   7        1.88        1.63      1.60 o 
  -4  -6   7       10.38        9.66      1.51 o 
  -3  -6   7      186.68      189.86      4.30 o 
  -2  -6   7        4.39        5.30      0.76 o 
  -1  -6   7      142.32      139.37      2.57 o 
   0  -6   7      589.55      636.67      6.50 o 
   1  -6   7        0.07        0.54      0.51 o 
   2  -6   7       12.70       12.17      1.03 o 
   3  -6   7      137.08      137.78      2.78 o 
   4  -6   7      646.27      630.27      9.52 o 
   5  -6   7       12.71       12.63      1.43 o 
   6  -6   7       15.75       18.80      2.03 o 
   7  -6   7        2.73        4.15      1.36 o 
   8  -6   7       19.11       17.99      2.50 o 
  -8  -5   7        2.95        1.50      1.83 o 
  -7  -5   7       26.30       26.50      2.43 o 
  -6  -5   7        7.97        5.55      1.92 o 
  -5  -5   7        2.05        2.79      0.85 o 
  -4  -5   7       38.81       36.46      1.96 o 
  -3  -5   7      106.42      110.57      3.49 o 
  -2  -5   7      266.79      264.85      2.99 o 
  -1  -5   7       26.81       32.22      1.19 o 
   0  -5   7      200.04      210.24      2.82 o 
   1  -5   7       51.69       64.05      2.13 o 
   2  -5   7        0.58        0.75      0.50 o 
   3  -5   7       48.41       53.72      1.44 o 
   4  -5   7        3.45        4.15      1.00 o 
   5  -5   7      161.00      158.54      4.19 o 
   6  -5   7        3.93        2.30      1.49 o 
   7  -5   7        1.10       -0.25      1.03 o 
   8  -5   7        0.54        0.96      1.46 o 
   9  -5   7       13.85       18.69      3.79 o 
  -9  -4   7        2.59        0.71      1.46 o 
  -8  -4   7        0.00        0.76      1.37 o 
  -7  -4   7        2.66        3.89      1.51 o 
  -6  -4   7       19.68       20.48      1.63 o 
  -5  -4   7        6.18        2.87      0.80 o 
  -4  -4   7        7.63        7.68      1.44 o 
  -3  -4   7       65.36       85.16      1.91 o 
  -2  -4   7       76.24       64.09      1.71 o 
  -1  -4   7      190.31      167.97      2.21 o 
   0  -4   7        0.28        0.64      0.34 o 
   1  -4   7      613.70      643.88      8.15 o 
   2  -4   7       95.57       94.09      1.99 o 
   3  -4   7       22.84       20.52      0.94 o 
   4  -4   7      752.69      782.70     11.46 o 
   5  -4   7       39.18       39.30      3.51 o 
   6  -4   7       23.63       27.27      3.07 o 
   7  -4   7       38.19       43.70      4.00 o 
   8  -4   7       20.07       26.01      3.47 o 
   9  -4   7        8.96       14.94      2.94 o 
  -9  -3   7        9.34       10.10      1.89 o 
  -8  -3   7        4.11        4.62      1.19 o 
  -7  -3   7        2.45        1.63      1.09 o 
  -6  -3   7       34.44       33.54      1.71 o 
  -5  -3   7      105.28       91.43      3.16 o 
  -4  -3   7       26.30       27.80      1.24 o 
  -3  -3   7        5.60        4.18      0.50 o 
  -2  -3   7       98.63       93.33      1.91 o 
  -1  -3   7       53.28       62.05      1.20 o 
   0  -3   7      150.96      154.99      2.01 o 
   1  -3   7        4.52        1.22      0.45 o 
   2  -3   7        3.02        2.81      0.45 o 
   3  -3   7       73.78       70.02      1.48 o 
   4  -3   7      228.90      230.76      4.34 o 
   5  -3   7        2.42        1.16      0.68 o 
   6  -3   7       10.40       11.81      3.34 o 
   7  -3   7       56.02       57.95      9.31 o 
   8  -3   7        9.68        9.57      2.46 o 
   9  -3   7       15.59       18.32      3.25 o 
  -9  -2   7        0.00        1.23      1.24 o 
  -8  -2   7        0.84        0.17      1.09 o 
  -7  -2   7        0.09        0.73      0.96 o 
  -6  -2   7       79.52       77.40      4.11 o 
  -5  -2   7        5.68        5.72      1.04 o 
  -4  -2   7        0.87        0.68      0.50 o 
  -3  -2   7      190.02      174.97      2.33 o 
  -2  -2   7       14.42       18.13      1.03 o 
  -1  -2   7      119.99      118.46      1.62 o 
   0  -2   7       44.11       38.40      0.94 o 
   1  -2   7       76.62       61.33      1.37 o 
   2  -2   7       40.62       44.69      1.55 o 
   3  -2   7      192.00      207.51      3.40 o 
   4  -2   7       96.80       91.57      2.48 o 
   5  -2   7      220.53      211.57      4.27 o 
   6  -2   7        7.27        8.72      2.00 o 
   7  -2   7       11.77       12.55      2.41 o 
   8  -2   7       24.48       27.58      4.09 o 
   9  -2   7       19.95       22.76      4.65 o 
  -9  -1   7        1.81        5.18      1.35 o 
  -8  -1   7        0.38        0.52      1.01 o 
  -7  -1   7        0.12        1.32      0.93 o 
  -6  -1   7      115.10      104.34      3.19 o 
  -5  -1   7      413.67      461.70      6.84 o 
  -4  -1   7      215.56      239.89      4.50 o 
  -3  -1   7       36.49       42.12      1.46 o 
  -2  -1   7      648.15      619.11      6.53 o 
  -1  -1   7      202.16      182.18      2.20 o 
   0  -1   7       60.70       65.21      1.26 o 
   1  -1   7       68.13       81.11      1.43 o 
   2  -1   7     2090.83     2139.02     19.78 o 
   3  -1   7       16.24       14.99      1.13 o 
   4  -1   7       53.16       57.25      1.91 o 
   5  -1   7        0.27        0.17      0.56 o 
   6  -1   7      109.85      113.97      8.05 o 
   7  -1   7        6.27        4.28      1.34 o 
   8  -1   7       15.76       17.15      3.07 o 
   9  -1   7        8.55       10.22      4.53 o 
 -10   0   7        0.64        0.51      1.14 o 
  -9   0   7       10.50       11.55      1.56 o 
  -8   0   7       13.90       11.29      1.46 o 
  -7   0   7        6.43        6.73      1.13 o 
  -6   0   7       67.34       61.58      4.40 o 
  -5   0   7       40.20       35.18      2.23 o 
  -4   0   7      563.74      600.78      7.88 o 
  -3   0   7       48.67       44.84      1.43 o 
  -2   0   7      963.67     1002.47     10.25 o 
  -1   0   7      291.28      277.32      3.24 o 
   0   0   7      111.87      143.19      2.43 o 
   1   0   7        1.33        0.00      0.27 o 
   2   0   7       88.05      117.41      2.03 o 
   3   0   7      382.53      402.73      4.53 o 
   4   0   7      274.41      298.70      5.16 o 
   5   0   7       73.51       54.76      2.38 o 
   6   0   7        3.41        2.06      1.09 o 
   7   0   7       61.23       61.08      3.85 o 
   8   0   7        0.21       -0.51      1.42 o 
 -10   1   7        1.66        0.85      2.06 o 
  -9   1   7       10.28        8.24      3.20 o 
  -8   1   7        6.23        3.54      1.47 o 
  -7   1   7       61.60       57.01      4.74 o 
  -6   1   7       11.71       10.52      2.08 o 
  -5   1   7       98.10       98.67      2.27 o 
  -4   1   7      375.80      383.27      4.90 o 
  -3   1   7        5.45        6.77      0.68 o 
  -2   1   7      200.50      219.76      2.66 o 
  -1   1   7      388.91      376.65      3.87 o 
   0   1   7       88.89      107.80      1.50 o 
   1   1   7      133.80      128.40      1.91 o 
   2   1   7       10.07       12.88      0.75 o 
   3   1   7        0.04       -0.03      0.23 o 
   4   1   7      130.24      132.02      3.00 o 
   5   1   7       15.19       17.60      1.50 o 
   6   1   7        2.19        0.89      1.33 o 
   7   1   7       25.31       25.39      2.61 o 
   8   1   7        7.60        4.47      2.43 o 
 -10   2   7        0.17        1.43      2.94 o 
  -9   2   7       10.82       12.79      2.26 o 
  -8   2   7        0.01       -0.04      1.26 o 
  -7   2   7        6.79        8.26      1.45 o 
  -6   2   7      156.64      164.78      4.35 o 
  -5   2   7        3.20        3.03      0.53 o 
  -4   2   7        0.12       -0.26      0.37 o 
  -3   2   7      591.98      599.80      6.51 o 
  -2   2   7        0.16        0.20      0.42 o 
  -1   2   7     1227.18     1273.77     10.30 o 
   0   2   7       43.50       33.35      0.86 o 
   1   2   7      803.78      752.41      8.95 o 
   2   2   7       71.98       64.96      1.54 o 
   3   2   7      162.92      150.92      2.52 o 
   4   2   7        6.90        7.50      0.94 o 
   5   2   7        8.45        5.50      1.03 o 
   6   2   7        7.39        5.51      1.94 o 
   7   2   7        6.03        6.76      1.76 o 
   8   2   7       10.23        4.77      2.17 o 
  -9   3   7        5.92        5.07      3.04 o 
  -8   3   7        0.01       -0.53      1.05 o 
  -7   3   7       11.51       13.21      1.57 o 
  -6   3   7       32.00       30.80      1.53 o 
  -5   3   7       29.14       31.25      1.26 o 
  -4   3   7      499.86      525.85      5.99 o 
  -3   3   7       38.08       49.45      1.12 o 
  -2   3   7       26.31       27.47      0.99 o 
  -1   3   7       70.07       65.74      1.12 o 
   0   3   7      106.01       99.17      1.58 o 
   1   3   7        0.41        0.23      0.37 o 
   2   3   7       14.16       13.12      0.81 o 
   3   3   7     1875.85     1874.95     23.23 o 
   4   3   7      161.92      147.05      3.65 o 
   5   3   7        0.32        1.59      1.05 o 
   6   3   7       14.55       15.92      2.17 o 
   7   3   7        5.67        4.45      1.78 o 
   8   3   7        0.14       -0.47      1.56 o 
  -9   4   7        6.66        1.25      2.79 o 
  -8   4   7       61.33       69.48      7.47 o 
  -7   4   7       93.88      101.86      3.66 o 
  -6   4   7        0.97        0.52      0.58 o 
  -5   4   7       13.15       18.04      1.25 o 
  -4   4   7      558.57      621.00      6.94 o 
  -3   4   7        1.58        1.62      0.31 o 
  -2   4   7       20.67       19.83      0.95 o 
  -1   4   7        1.82        0.39      0.28 o 
   0   4   7      182.64      155.96      2.67 o 
   1   4   7       15.61       14.53      1.21 o 
   2   4   7       90.06       81.84      2.20 o 
   3   4   7      166.91      161.32      2.98 o 
   4   4   7       46.05       53.08      2.95 o 
   5   4   7       12.93       10.23      2.06 o 
   6   4   7        9.50        6.39      1.95 o 
   7   4   7        8.04        5.79      2.09 o 
  -9   5   7        4.12        5.09      1.50 o 
  -8   5   7        1.69        0.98      1.25 o 
  -7   5   7       18.81       20.25      2.70 o 
  -6   5   7        2.90        3.02      1.29 o 
  -5   5   7       50.60       56.60      2.77 o 
  -4   5   7        9.50       14.62      1.11 o 
  -3   5   7       26.66       26.45      0.96 o 
  -2   5   7      154.28      158.82      3.10 o 
  -1   5   7        7.79       10.95      0.64 o 
   0   5   7      167.09      175.19      2.72 o 
   1   5   7      137.56      127.94      2.77 o 
   2   5   7       10.96       10.61      0.93 o 
   3   5   7      167.06      152.55      3.01 o 
   4   5   7       36.34       46.03      4.86 o 
   5   5   7       18.22       19.81      2.64 o 
   6   5   7       11.86       17.34      2.66 o 
   7   5   7        4.46        2.40      1.79 o 
 -10   6   7        6.36        5.39      1.97 o 
  -9   6   7        1.36        2.41      2.01 o 
  -8   6   7        7.20        9.51      1.90 o 
  -7   6   7        0.34        1.22      1.43 o 
  -6   6   7        0.27        0.16      1.71 o 
  -5   6   7       84.73       92.29      4.21 o 
  -4   6   7        0.03        0.76      1.61 o 
  -3   6   7      242.36      245.43      5.24 o 
  -2   6   7      886.50      889.92     10.72 o 
  -1   6   7      198.02      190.61      5.11 o 
   0   6   7       53.87       54.58      1.55 o 
   1   6   7      254.56      272.46      3.81 o 
   2   6   7       98.13      100.92      2.34 o 
   3   6   7        1.22        0.23      0.55 o 
   4   6   7       57.15       70.86      3.11 o 
   5   6   7       29.20       35.34      3.68 o 
   6   6   7        6.39        7.74      2.17 o 
   7   6   7        0.01        0.11      1.79 o 
  -9   7   7       10.13        9.79      2.22 o 
  -8   7   7       11.64       11.54      2.32 o 
  -7   7   7        0.01       -1.37      2.19 o 
  -6   7   7        7.39        4.90      1.85 o 
  -5   7   7       78.10       80.12      4.22 o 
  -4   7   7       75.36       79.67      2.73 o 
  -3   7   7      543.33      523.55     10.50 o 
  -2   7   7       58.74       49.58      1.89 o 
  -1   7   7      137.96      149.75      3.58 o 
   0   7   7      267.16      276.82      4.42 o 
   1   7   7       13.37       11.45      1.18 o 
   2   7   7       33.70       29.89      1.47 o 
   3   7   7       23.42       24.04      2.11 o 
   4   7   7       12.33       12.27      1.82 o 
   5   7   7        8.83        2.86      1.49 o 
   6   7   7       27.25       26.69      3.51 o 
  -9   8   7        0.19        1.63      1.88 o 
  -8   8   7        0.65        2.46      2.29 o 
  -7   8   7        6.60        7.88      2.21 o 
  -6   8   7       79.09       86.25      4.66 o 
  -5   8   7        0.96       -1.40      2.23 o 
  -4   8   7        0.62        1.70      1.07 o 
  -3   8   7      946.71      948.10     21.17 o 
  -2   8   7        3.93        2.66      0.77 o 
  -1   8   7        4.34        9.32      1.53 o 
   0   8   7      239.33      251.07      4.75 o 
   1   8   7       38.34       41.99      2.38 o 
   2   8   7        6.03        4.28      0.97 o 
   3   8   7       26.05       30.62      2.27 o 
   4   8   7        2.16        2.95      1.28 o 
   5   8   7        0.14       -1.14      1.49 o 
  -9   9   7        0.19        1.82      2.20 o 
  -8   9   7        0.03        3.65      2.60 o 
  -7   9   7        0.32        1.99      1.83 o 
  -6   9   7        0.01       -1.16      1.67 o 
  -5   9   7       12.92       13.58      2.62 o 
  -4   9   7        0.75        1.82      1.29 o 
  -3   9   7        2.48        4.17      2.15 o 
  -2   9   7       12.32       11.15      1.20 o 
  -1   9   7       35.65       30.26      1.98 o 
   0   9   7       25.26       29.49      2.03 o 
   1   9   7        1.61        2.72      0.96 o 
   2   9   7        9.62       10.37      1.66 o 
   3   9   7        6.53        6.62      1.36 o 
   4   9   7        0.22        0.60      1.96 o 
   5   9   7       21.41       24.03      6.47 o 
  -8  10   7        2.55        3.69      2.39 o 
  -7  10   7        0.38        3.55      2.55 o 
  -6  10   7        1.24       -2.14      1.70 o 
  -5  10   7        8.07        6.16      2.69 o 
  -4  10   7        6.77        2.41      2.40 o 
  -3  10   7        1.69        2.94      2.20 o 
  -2  10   7       10.25        9.46      1.19 o 
  -1  10   7       38.78       38.04      2.82 o 
   0  10   7        0.15        0.39      0.87 o 
   1  10   7        0.00        0.87      0.96 o 
   2  10   7        0.74        0.55      1.48 o 
   3  10   7       19.98       17.57      3.54 o 
   4  10   7        0.01        0.76      1.83 o 
  -8  11   7       12.24        9.77      3.64 o 
  -7  11   7        0.51        4.14      2.54 o 
  -6  11   7        0.37        0.39      2.15 o 
  -5  11   7        0.32        4.46      2.40 o 
  -4  11   7       26.51       23.82      3.81 o 
  -3  11   7        2.40        1.30      2.19 o 
  -2  11   7       11.24       17.70      2.29 o 
  -1  11   7       26.10       25.21      9.24 o 
   0  11   7        1.19        1.53      1.14 o 
   1  11   7        1.25        2.85      1.74 o 
   2  11   7        7.18        9.66      1.79 o 
   3  11   7        4.58        7.75      2.61 o 
  -7  12   7        0.00       -1.97      2.20 o 
  -6  12   7        8.57        2.44      4.26 o 
  -5  12   7        1.97        5.56      3.91 o 
  -4  12   7       10.58       10.14      6.63 o 
  -3  12   7        0.08        1.57      3.41 o 
  -2  12   7       21.59       30.99      6.11 o 
  -1  12   7        1.85        2.60      1.37 o 
   0  12   7        1.51        1.14      1.33 o 
   1  12   7       33.09       27.84      3.08 o 
   2  12   7        0.57        0.56      1.77 o 
  -5  13   7       17.08       21.49      4.07 o 
  -4  13   7        0.28       -1.30      2.31 o 
  -3  13   7        3.03        4.89      3.96 o 
  -2  13   7        2.79        2.15      3.81 o 
  -1  13   7        0.93       -0.34      1.19 o 
   0  13   7        3.81        6.20      3.49 o 
  -1 -13   8        0.01       -0.21      2.50 o 
   0 -13   8        4.26        5.58      4.48 o 
   1 -13   8        9.38       11.43      3.44 o 
   2 -13   8        0.06        1.32      1.47 o 
   3 -13   8        6.00        9.20      4.66 o 
   4 -13   8        0.16       -2.22      3.43 o 
  -3 -12   8        0.25        1.24      2.35 o 
  -2 -12   8        0.01        1.83      2.04 o 
  -1 -12   8        0.12        2.19      1.75 o 
   0 -12   8       53.23       60.63      4.97 o 
   1 -12   8        0.20        0.36      1.70 o 
   2 -12   8        5.96        4.25      1.66 o 
   3 -12   8        7.51        1.54      3.65 o 
   4 -12   8        6.32        5.66      4.25 o 
   5 -12   8        2.64       -1.17      3.21 o 
  -4 -11   8        0.00       -0.15      2.38 o 
  -3 -11   8        1.18        2.59      1.72 o 
  -2 -11   8        0.45        1.21      1.06 o 
  -1 -11   8       51.62       56.56      6.41 o 
   0 -11   8        2.22        3.87      1.57 o 
   1 -11   8        9.68        9.15      1.54 o 
   2 -11   8        0.26        0.30      1.16 o 
   3 -11   8       21.05       17.03      1.96 o 
   4 -11   8       22.85       27.27      6.41 o 
   5 -11   8       17.28       11.13      3.01 o 
   6 -11   8        5.63       13.38      4.20 o 
  -5 -10   8        5.88        9.57      3.44 o 
  -4 -10   8        3.31        0.49      1.65 o 
  -3 -10   8        0.11       -0.28      1.11 o 
  -2 -10   8        4.45        5.48      1.40 o 
  -1 -10   8        6.88        7.36      2.22 o 
   0 -10   8       30.98       39.05      2.85 o 
   1 -10   8        0.08       -0.05      0.98 o 
   2 -10   8        2.99        2.86      1.09 o 
   3 -10   8        7.90        6.80      1.16 o 
   4 -10   8       15.34       11.68      2.10 o 
   5 -10   8       56.87       62.61      9.89 o 
   6 -10   8        4.11        1.94      2.25 o 
   7 -10   8        0.01        0.25      2.22 o 
  -6  -9   8        1.55        1.46      1.81 o 
  -5  -9   8        0.00        1.76      1.67 o 
  -4  -9   8       20.81       25.18      3.07 o 
  -3  -9   8        0.07        1.37      0.94 o 
  -2  -9   8        3.30        3.06      1.04 o 
  -1  -9   8      118.38      130.84      3.47 o 
   0  -9   8       13.09       18.40      2.88 o 
   1  -9   8        1.20        0.59      0.92 o 
   2  -9   8       20.78       14.67      1.37 o 
   3  -9   8       47.16       44.54      1.94 o 
   4  -9   8       24.02       30.14      2.92 o 
   5  -9   8       54.63       64.65      3.78 o 
   6  -9   8        4.22        6.66      1.94 o 
   7  -9   8        5.39       11.00      3.06 o 
  -7  -8   8        0.06       -0.53      1.84 o 
  -6  -8   8        0.54        0.75      1.57 o 
  -5  -8   8        3.46        3.10      1.51 o 
  -4  -8   8        1.96        0.50      1.27 o 
  -3  -8   8        1.12        1.50      0.99 o 
  -2  -8   8        9.21       10.59      1.98 o 
  -1  -8   8        0.97        1.56      0.71 o 
   0  -8   8       59.40       65.88      2.35 o 
   1  -8   8       61.05       75.57      2.34 o 
   2  -8   8        4.08        4.09      0.86 o 
   3  -8   8        1.36        0.01      0.58 o 
   4  -8   8      147.26      156.75      5.24 o 
   5  -8   8        2.90        2.70      1.29 o 
   6  -8   8        0.24        1.16      1.22 o 
   7  -8   8        0.21       -0.13      1.48 o 
   8  -8   8        9.58       11.85      3.06 o 
  -7  -7   8        0.03        0.25      1.67 o 
  -6  -7   8       41.36       47.48      3.43 o 
  -5  -7   8        3.99        5.81      1.82 o 
  -4  -7   8        3.98        1.16      1.19 o 
  -3  -7   8      137.91      132.91      3.67 o 
  -2  -7   8        1.25        1.33      0.98 o 
  -1  -7   8      117.71      128.93      2.88 o 
   0  -7   8       18.98       21.89      1.27 o 
   1  -7   8        5.91        6.78      0.82 o 
   2  -7   8       50.55       53.32      2.05 o 
   3  -7   8       13.77       14.71      1.13 o 
   4  -7   8       41.58       41.75      2.65 o 
   5  -7   8       28.87       30.53      2.25 o 
   6  -7   8       12.23        9.29      1.77 o 
   7  -7   8        0.33        0.56      1.36 o 
   8  -7   8        2.18        4.05      1.79 o 
  -8  -6   8        0.07        0.30      2.03 o 
  -7  -6   8        5.19        4.93      1.53 o 
  -6  -6   8       57.51       53.07      4.05 o 
  -5  -6   8       44.19       41.31      3.41 o 
  -4  -6   8        0.25       -0.71      0.88 o 
  -3  -6   8      100.46      111.87      2.83 o 
  -2  -6   8        8.52        6.33      0.82 o 
  -1  -6   8       78.29       83.01      2.25 o 
   0  -6   8      182.21      178.98      3.19 o 
   1  -6   8        0.49       -0.06      0.43 o 
   2  -6   8      198.34      209.81      3.85 o 
   3  -6   8      182.20      171.95      4.52 o 
   4  -6   8      332.55      335.68      6.95 o 
   5  -6   8        4.11        3.76      1.09 o 
   6  -6   8       13.96       18.74      2.46 o 
   7  -6   8       24.28       22.32      2.65 o 
   8  -6   8        0.52        0.01      1.45 o 
  -8  -5   8        0.30       -1.20      1.32 o 
  -7  -5   8        1.08        1.03      1.15 o 
  -6  -5   8        0.58        0.02      1.34 o 
  -5  -5   8       12.61       11.96      1.52 o 
  -4  -5   8       87.79       86.97      2.75 o 
  -3  -5   8       22.00       22.38      1.53 o 
  -2  -5   8      150.75      165.81      2.85 o 
  -1  -5   8       10.07        6.47      0.65 o 
   0  -5   8      299.15      314.09      3.77 o 
   1  -5   8       61.66       61.40      1.87 o 
   2  -5   8        6.95        7.54      0.84 o 
   3  -5   8       39.14       33.24      1.58 o 
   4  -5   8      614.70      619.25     13.45 o 
   5  -5   8        0.08        1.32      0.98 o 
   6  -5   8       21.89       22.86      2.54 o 
   7  -5   8       39.97       40.65      3.47 o 
   8  -5   8        5.85        8.10      2.03 o 
  -9  -4   8        3.83        3.02      1.81 o 
  -8  -4   8        2.48        2.92      1.46 o 
  -7  -4   8        2.54        0.71      1.43 o 
  -6  -4   8       11.49        8.88      2.04 o 
  -5  -4   8        7.74        5.58      1.06 o 
  -4  -4   8        2.63        1.89      0.76 o 
  -3  -4   8       46.25       49.29      1.46 o 
  -2  -4   8      241.74      231.36      3.10 o 
  -1  -4   8       51.07       51.71      1.23 o 
   0  -4   8      154.06      188.31      2.98 o 
   1  -4   8      154.28      136.22      2.79 o 
   2  -4   8      103.26       97.29      2.27 o 
   3  -4   8       58.79       55.17      1.38 o 
   4  -4   8      344.80      326.15      6.19 o 
   5  -4   8      150.51      150.15      4.11 o 
   6  -4   8        4.66        3.01      1.64 o 
   7  -4   8        9.04        9.96      2.32 o 
   8  -4   8       41.48       46.14      4.52 o 
  -9  -3   8        0.04        1.01      1.48 o 
  -8  -3   8       12.46       10.29      1.93 o 
  -7  -3   8        0.34       -0.58      0.93 o 
  -6  -3   8       25.21       24.05      1.93 o 
  -5  -3   8       47.88       50.91      4.87 o 
  -4  -3   8       59.95       53.88      1.93 o 
  -3  -3   8       24.47       22.25      1.05 o 
  -2  -3   8     2257.52     2285.51     22.71 o 
  -1  -3   8      107.11       98.02      1.86 o 
   0  -3   8      157.42      184.90      2.59 o 
   1  -3   8       52.92       46.66      2.15 o 
   2  -3   8      316.39      314.10      4.57 o 
   3  -3   8      287.79      293.99      4.08 o 
   4  -3   8       19.30       17.02      1.39 o 
   5  -3   8       50.40       53.37      3.48 o 
   6  -3   8       48.37       60.14      4.61 o 
   7  -3   8        7.04        5.33      1.63 o 
   8  -3   8        8.12        9.12      2.48 o 
  -9  -2   8       11.61       10.27      2.47 o 
  -8  -2   8        1.25        0.53      1.13 o 
  -7  -2   8        4.15        4.41      1.28 o 
  -6  -2   8        7.71        4.45      1.25 o 
  -5  -2   8        0.19       -0.27      0.80 o 
  -4  -2   8       14.66       13.48      1.48 o 
  -3  -2   8       32.95       30.71      1.33 o 
  -2  -2   8     3227.58     3272.07     31.58 o 
  -1  -2   8      950.56      980.21     10.74 o 
   0  -2   8      132.63      175.93      2.47 o 
   1  -2   8       38.93       47.07      1.75 o 
   2  -2   8       42.83       43.51      1.35 o 
   3  -2   8      162.57      160.65      2.49 o 
   4  -2   8       12.82       17.59      1.78 o 
   5  -2   8       41.28       30.20      1.91 o 
   6  -2   8        0.35       -0.23      1.43 o 
   7  -2   8       14.08        7.94      1.81 o 
   8  -2   8        0.50        0.79      1.77 o 
  -9  -1   8       12.41       12.49      1.41 o 
  -8  -1   8        1.88        1.42      1.01 o 
  -7  -1   8        2.47        2.22      1.02 o 
  -6  -1   8       38.47       38.37      3.57 o 
  -5  -1   8       15.62        9.52      1.61 o 
  -4  -1   8       70.02       68.09      1.99 o 
  -3  -1   8      995.06      944.75     10.92 o 
  -2  -1   8      486.33      489.78      5.33 o 
  -1  -1   8       11.54        7.03      0.46 o 
   0  -1   8       25.84       31.31      1.10 o 
   1  -1   8       43.25       39.77      1.07 o 
   2  -1   8        2.35        2.30      0.47 o 
   3  -1   8      338.70      341.27      4.28 o 
   4  -1   8       13.18       15.15      1.54 o 
   5  -1   8        1.79        1.05      0.73 o 
   6  -1   8       36.19       32.18      3.16 o 
   7  -1   8        9.29        8.17      1.90 o 
   8  -1   8       12.64       10.16      2.64 o 
 -10   0   8        1.08        1.16      1.16 o 
  -9   0   8        0.00        1.22      1.40 o 
  -8   0   8        2.01        2.70      1.03 o 
  -7   0   8        1.03        1.64      0.99 o 
  -6   0   8       18.90       19.35      1.71 o 
  -5   0   8       29.74       29.07      1.59 o 
  -4   0   8        7.28        4.19      0.68 o 
  -3   0   8       53.36       56.26      1.65 o 
  -2   0   8        5.99        4.51      0.49 o 
  -1   0   8        0.54        0.05      0.28 o 
   0   0   8        4.94        5.98      0.71 o 
   1   0   8        5.69        6.89      0.65 o 
   2   0   8       89.07       96.41      1.89 o 
   3   0   8        3.02        2.71      0.42 o 
   4   0   8       22.40       18.63      1.35 o 
   5   0   8       20.58       22.18      1.72 o 
   6   0   8        4.62        3.68      1.23 o 
   7   0   8        0.04        0.86      1.21 o 
   8   0   8        2.50        1.68      1.73 o 
 -10   1   8        0.28        2.57      2.27 o 
  -9   1   8        4.51        5.64      1.75 o 
  -8   1   8       57.70       59.13      5.88 o 
  -7   1   8       97.04       95.09      4.60 o 
  -6   1   8       24.10       23.55      1.27 o 
  -5   1   8       75.33       72.90      1.95 o 
  -4   1   8       88.59       84.84      1.84 o 
  -3   1   8       14.91       15.06      0.58 o 
  -2   1   8      395.11      387.46      4.63 o 
  -1   1   8      388.76      377.35      4.00 o 
   0   1   8        0.02        1.04      0.35 o 
   1   1   8       13.15       11.39      0.67 o 
   2   1   8       24.57       18.44      0.98 o 
   3   1   8      175.64      166.24      2.86 o 
   4   1   8       36.05       40.43      1.98 o 
   5   1   8      156.99      136.80      3.73 o 
   6   1   8       33.89       34.26      2.79 o 
   7   1   8       17.24       21.85      2.60 o 
   8   1   8        2.78        1.81      1.77 o 
  -9   2   8        2.19        2.63      1.60 o 
  -8   2   8      155.77      167.66      5.88 o 
  -7   2   8       22.86       21.75      2.70 o 
  -6   2   8       28.09       29.02      2.23 o 
  -5   2   8        3.67        2.94      0.82 o 
  -4   2   8      362.27      388.83      5.10 o 
  -3   2   8       61.22       58.26      1.06 o 
  -2   2   8        1.84       -0.03      0.36 o 
  -1   2   8       72.24       64.25      1.20 o 
   0   2   8      140.82      140.10      1.91 o 
   1   2   8      112.58      103.93      1.78 o 
   2   2   8       10.52       12.26      0.82 o 
   3   2   8        2.76        2.77      0.55 o 
   4   2   8        3.20        2.57      0.70 o 
   5   2   8       55.38       53.37      3.39 o 
   6   2   8        0.72        1.15      1.11 o 
   7   2   8        0.09       -0.97      1.26 o 
   8   2   8        1.11        1.17      1.65 o 
  -8   3   8       93.01       99.84      7.53 o 
  -7   3   8       97.96       98.30      3.94 o 
  -6   3   8      111.12      113.90      2.41 o 
  -5   3   8      126.02      131.48      2.56 o 
  -4   3   8       10.75       14.34      0.95 o 
  -3   3   8       18.23       13.69      0.62 o 
  -2   3   8      368.66      341.34      4.70 o 
  -1   3   8      258.22      276.04      3.56 o 
   0   3   8      297.03      284.71      4.18 o 
   1   3   8      572.78      559.30      5.70 o 
   2   3   8       31.53       33.46      1.37 o 
   3   3   8       87.06       89.99      2.97 o 
   4   3   8      254.55      239.93      4.69 o 
   5   3   8       34.03       36.77      2.38 o 
   6   3   8       27.00       29.77      3.28 o 
   7   3   8       29.70       44.76      4.17 o 
  -8   4   8       16.98       18.04      2.16 o 
  -7   4   8        5.51        2.12      2.64 o 
  -6   4   8       27.55       24.35      1.94 o 
  -5   4   8      215.83      227.80      5.38 o 
  -4   4   8       37.60       37.37      1.35 o 
  -3   4   8       54.99       59.68      1.37 o 
  -2   4   8      401.84      392.66      4.98 o 
  -1   4   8      151.42      184.13      2.37 o 
   0   4   8       20.75       20.09      1.01 o 
   1   4   8       87.51       89.87      1.89 o 
   2   4   8      471.24      453.80      5.71 o 
   3   4   8      112.60      111.28      3.20 o 
   4   4   8        7.39        6.51      1.08 o 
   5   4   8       24.92       23.20      2.49 o 
   6   4   8        0.61        0.20      1.35 o 
   7   4   8        7.51        6.26      2.17 o 
  -9   5   8        0.12        0.76      1.49 o 
  -8   5   8        1.47        3.44      2.09 o 
  -7   5   8       14.36       15.63      3.32 o 
  -6   5   8        0.62        0.38      2.54 o 
  -5   5   8       48.35       47.38      3.05 o 
  -4   5   8        2.96        2.01      0.92 o 
  -3   5   8        0.49        0.53      0.72 o 
  -2   5   8      286.12      287.38      5.38 o 
  -1   5   8      213.73      201.05      2.95 o 
   0   5   8      141.29      131.79      2.27 o 
   1   5   8       19.62       19.01      1.10 o 
   2   5   8        1.86        1.19      0.65 o 
   3   5   8      490.73      497.72      6.71 o 
   4   5   8        0.02        0.77      0.80 o 
   5   5   8       16.75       16.57      2.45 o 
   6   5   8       97.61       99.88      5.32 o 
   7   5   8        5.60        4.56      2.07 o 
 -10   6   8        0.15        2.74      1.87 o 
  -9   6   8        0.61        2.21      1.83 o 
  -8   6   8        5.09        3.01      1.91 o 
  -7   6   8       31.63       40.61      3.29 o 
  -6   6   8       13.29       12.56      2.06 o 
  -5   6   8        0.59        0.52      1.52 o 
  -4   6   8       16.87       18.17      3.76 o 
  -3   6   8       93.15       95.92      3.49 o 
  -2   6   8       35.26       33.12      1.95 o 
  -1   6   8        6.62        5.06      0.90 o 
   0   6   8       98.78       96.69      2.12 o 
   1   6   8       86.30       80.49      1.93 o 
   2   6   8       36.39       38.30      2.07 o 
   3   6   8       16.28       18.86      1.29 o 
   4   6   8        0.81        2.60      1.24 o 
   5   6   8        0.01        0.51      1.48 o 
   6   6   8        4.98        5.52      2.33 o 
  -9   7   8       13.43       12.30      2.45 o 
  -8   7   8        0.08       -1.35      2.34 o 
  -7   7   8        0.47        0.23      1.49 o 
  -6   7   8        3.13        6.31      2.00 o 
  -5   7   8        0.67        2.41      1.68 o 
  -4   7   8       66.20       63.30      1.98 o 
  -3   7   8       44.09       48.21      2.90 o 
  -2   7   8       37.96       35.59      1.64 o 
  -1   7   8      133.71      134.28      3.42 o 
   0   7   8        8.24        5.77      1.01 o 
   1   7   8        1.86        1.15      0.81 o 
   2   7   8       23.23       25.37      1.54 o 
   3   7   8        2.04        2.32      0.81 o 
   4   7   8       17.82       15.83      2.04 o 
   5   7   8       43.58       45.38      4.10 o 
   6   7   8        0.61        2.35      1.89 o 
  -9   8   8        0.03        2.40      2.42 o 
  -8   8   8       15.57       16.29      4.43 o 
  -7   8   8        2.43       -0.76      1.71 o 
  -6   8   8        0.28       -1.37      1.62 o 
  -5   8   8       20.58       26.75      5.79 o 
  -4   8   8        5.87        4.26      1.27 o 
  -3   8   8      348.72      363.20      8.62 o 
  -2   8   8       24.55       26.68      1.56 o 
  -1   8   8       87.69      102.70      3.37 o 
   0   8   8      106.87      102.31      3.05 o 
   1   8   8        4.16        2.49      0.95 o 
   2   8   8       38.35       34.33      2.39 o 
   3   8   8        5.12        6.76      1.38 o 
   4   8   8        7.33       10.00      2.17 o 
   5   8   8        1.83       -0.88      1.95 o 
  -9   9   8        0.00       -0.82      2.08 o 
  -8   9   8        0.64        0.01      2.00 o 
  -7   9   8        1.16        1.62      1.92 o 
  -6   9   8       13.25        6.92      2.28 o 
  -5   9   8        0.38       -0.88      2.30 o 
  -4   9   8       16.83       24.29      2.31 o 
  -3   9   8       35.55       33.64      3.85 o 
  -2   9   8       20.27       17.34      1.41 o 
  -1   9   8        7.02        3.82      0.99 o 
   0   9   8        2.47        4.15      1.11 o 
   1   9   8       43.01       39.15      2.44 o 
   2   9   8        0.45        1.21      1.01 o 
   3   9   8        2.93        2.20      1.14 o 
   4   9   8       59.43       66.87      9.58 o 
  -8  10   8        3.83        2.91      2.95 o 
  -7  10   8        0.03        1.98      4.26 o 
  -6  10   8       11.34        3.17      2.44 o 
  -5  10   8        0.09       -1.08      1.92 o 
  -4  10   8        9.93       11.11      4.81 o 
  -3  10   8       54.02       62.82      5.41 o 
  -2  10   8       19.44       18.44      3.01 o 
  -1  10   8       27.53       29.40      2.56 o 
   0  10   8       37.58       38.96      5.27 o 
   1  10   8       25.45       24.66      2.26 o 
   2  10   8        7.15        7.75      1.57 o 
   3  10   8        0.20        0.49      1.63 o 
   4  10   8        1.33        0.96      3.15 o 
  -7  11   8        1.81       -0.12      2.33 o 
  -6  11   8        1.97        3.92      2.58 o 
  -5  11   8       10.93        5.80      2.69 o 
  -4  11   8       16.63       20.32      3.55 o 
  -3  11   8        3.54        6.42      2.55 o 
  -2  11   8       26.06       34.78      6.18 o 
  -1  11   8        4.25        3.49      1.20 o 
   0  11   8        2.10        1.30      1.12 o 
   1  11   8        6.36        6.32      1.59 o 
   2  11   8        0.56        2.31      2.09 o 
   3  11   8        4.22       -0.57      3.44 o 
  -6  12   8        1.56        0.17      3.24 o 
  -5  12   8        0.13        3.51      2.58 o 
  -4  12   8        0.99        0.51      3.17 o 
  -3  12   8        0.12        3.99      3.48 o 
  -2  12   8       28.55       22.84      5.68 o 
  -1  12   8       48.62       52.42      3.15 o 
   0  12   8        0.03        0.65      1.29 o 
   1  12   8       13.08       11.32      2.12 o 
  -5  13   8        0.00        0.84      2.52 o 
  -4  13   8        1.49       -1.72      2.42 o 
  -3  13   8        5.95       10.65      4.48 o 
  -2  13   8        3.26        7.33      3.79 o 
  -1  13   8        0.59        0.74      1.78 o 
   0 -13   9        6.65        7.23      3.18 o 
   1 -13   9        1.90        0.33      1.82 o 
   2 -13   9        0.61        0.52      1.76 o 
   3 -13   9        3.69       -1.09      3.53 o 
  -3 -12   9        0.00        2.10      2.37 o 
  -2 -12   9        1.97        2.68      2.17 o 
  -1 -12   9        0.11        1.49      2.08 o 
   0 -12   9        0.08        2.44      1.52 o 
   1 -12   9        5.46        3.73      1.77 o 
   2 -12   9        6.65        7.18      1.93 o 
   3 -12   9        2.97        3.14      3.95 o 
   4 -12   9        0.82        4.34      3.87 o 
   5 -12   9       21.46       17.76      5.74 o 
  -4 -11   9        3.58        3.50      2.60 o 
  -3 -11   9        0.54        0.81      1.72 o 
  -2 -11   9        6.43        3.16      2.15 o 
  -1 -11   9       32.11       39.25      4.32 o 
   0 -11   9        0.59        0.29      1.25 o 
   1 -11   9        2.53        2.95      1.46 o 
   2 -11   9        0.13        1.19      1.20 o 
   3 -11   9        5.22        8.33      4.58 o 
   4 -11   9       20.13       19.50      5.11 o 
   5 -11   9       10.53        6.01      4.06 o 
   6 -11   9        0.55        1.31      2.37 o 
  -5 -10   9        0.08        0.96      1.71 o 
  -4 -10   9        3.53        3.85      1.55 o 
  -3 -10   9        2.91        2.18      1.25 o 
  -2 -10   9       20.51       18.41      3.34 o 
  -1 -10   9        4.85        6.39      1.46 o 
   0 -10   9       45.42       50.74      3.18 o 
   1 -10   9        1.56        1.93      1.12 o 
   2 -10   9        0.02       -0.28      0.91 o 
   3 -10   9       18.97       21.06      3.34 o 
   4 -10   9        0.01        2.17      1.52 o 
   5 -10   9        0.01        0.96      3.25 o 
   6 -10   9       13.81       22.51      9.33 o 
   7 -10   9        2.37       -0.30      2.12 o 
  -6  -9   9        2.15        0.47      2.11 o 
  -5  -9   9        9.70       11.97      2.07 o 
  -4  -9   9        0.72        0.22      1.22 o 
  -3  -9   9        0.63        0.38      1.08 o 
  -2  -9   9        0.90        1.27      1.46 o 
  -1  -9   9       99.33      122.03      4.28 o 
   0  -9   9        4.00        2.98      1.09 o 
   1  -9   9        0.72        1.80      0.98 o 
   2  -9   9        9.66       10.28      1.34 o 
   3  -9   9       40.67       48.12      2.21 o 
   4  -9   9        1.90        3.09      1.88 o 
   5  -9   9        2.70        4.20      1.43 o 
   6  -9   9        4.00        4.81      1.73 o 
   7  -9   9        3.71        4.62      2.83 o 
  -7  -8   9       28.21       29.40      3.73 o 
  -6  -8   9        0.61        0.09      1.36 o 
  -5  -8   9        3.33        3.63      1.54 o 
  -4  -8   9        1.17        1.50      1.37 o 
  -3  -8   9        1.29        0.30      1.21 o 
  -2  -8   9       21.31       25.45      1.76 o 
  -1  -8   9       51.38       56.88      2.33 o 
   0  -8   9        2.97        2.10      0.78 o 
   1  -8   9       14.44       16.15      1.45 o 
   2  -8   9        3.75        2.69      0.76 o 
   3  -8   9       11.36       12.52      1.18 o 
   4  -8   9       12.41       16.14      2.28 o 
   5  -8   9        0.05        0.67      1.34 o 
   6  -8   9       24.84       27.74      3.57 o 
   7  -8   9        3.16        3.14      1.74 o 
  -7  -7   9        0.83        2.15      1.47 o 
  -6  -7   9       34.19       41.26      3.29 o 
  -5  -7   9        6.68        3.47      1.56 o 
  -4  -7   9       14.35       14.61      2.56 o 
  -3  -7   9        5.32        5.46      1.54 o 
  -2  -7   9       96.58      111.87      2.93 o 
  -1  -7   9       52.64       54.86      2.42 o 
   0  -7   9       21.77       28.03      1.55 o 
   1  -7   9        1.74        1.96      0.71 o 
   2  -7   9       72.22       69.23      2.46 o 
   3  -7   9       29.94       32.97      1.62 o 
   4  -7   9      110.14      116.30      4.49 o 
   5  -7   9       30.12       31.53      2.72 o 
   6  -7   9        0.53        1.09      1.57 o 
   7  -7   9        3.31        3.21      1.61 o 
   8  -7   9       10.89       11.71      2.74 o 
  -8  -6   9       11.18        9.16      2.27 o 
  -7  -6   9        6.06        5.28      1.64 o 
  -6  -6   9        0.84       -0.22      1.40 o 
  -5  -6   9        0.32        1.03      1.25 o 
  -4  -6   9        0.03        0.56      1.05 o 
  -3  -6   9        2.52        1.67      0.92 o 
  -2  -6   9      549.82      552.94     11.43 o 
  -1  -6   9        2.77        1.25      0.64 o 
   0  -6   9      111.64      111.85      2.36 o 
   1  -6   9       41.51       42.13      1.93 o 
   2  -6   9       86.70       86.34      2.38 o 
   3  -6   9       60.79       60.23      2.84 o 
   4  -6   9      669.81      681.31     10.67 o 
   5  -6   9        2.88        4.00      1.16 o 
   6  -6   9       28.22       28.16      2.36 o 
   7  -6   9       12.32       17.60      2.50 o 
   8  -6   9        3.82        5.65      1.90 o 
  -8  -5   9        0.04        1.99      1.39 o 
  -7  -5   9        0.09        1.13      1.61 o 
  -6  -5   9       10.10        8.27      1.79 o 
  -5  -5   9       12.89       12.29      1.91 o 
  -4  -5   9        6.20        5.48      1.85 o 
  -3  -5   9       94.61       86.36      4.61 o 
  -2  -5   9       91.02       87.35      2.13 o 
  -1  -5   9       57.66       53.18      1.60 o 
   0  -5   9      250.42      252.37      3.69 o 
   1  -5   9        0.00        0.11      0.48 o 
   2  -5   9      101.68       98.37      2.46 o 
   3  -5   9      174.09      168.14      3.14 o 
   4  -5   9      164.42      157.45      3.53 o 
   5  -5   9       84.15       82.86      3.19 o 
   6  -5   9       48.20       56.78      3.89 o 
   7  -5   9       64.09       77.66      4.80 o 
   8  -5   9        2.77        2.22      1.73 o 
  -9  -4   9        2.90        2.60      2.28 o 
  -8  -4   9        0.37        0.81      1.46 o 
  -7  -4   9       15.93       16.39      2.30 o 
  -6  -4   9        6.21        6.48      1.55 o 
  -5  -4   9       14.74       16.00      1.63 o 
  -4  -4   9       12.93       14.87      2.13 o 
  -3  -4   9       27.61       34.52      2.11 o 
  -2  -4   9        5.22        5.57      0.49 o 
  -1  -4   9       28.20       22.60      1.17 o 
   0  -4   9        1.17        1.00      0.47 o 
   1  -4   9      113.85      108.72      2.56 o 
   2  -4   9        3.50        3.98      0.67 o 
   3  -4   9      757.54      763.20      8.33 o 
   4  -4   9       89.21       98.19      2.97 o 
   5  -4   9       11.48       13.55      1.57 o 
   6  -4   9        7.91        8.88      1.79 o 
   7  -4   9       15.19        9.33      2.44 o 
   8  -4   9        7.88        8.97      2.52 o 
  -9  -3   9        0.00        0.65      1.24 o 
  -8  -3   9        2.11        4.26      1.49 o 
  -7  -3   9        2.71        2.48      1.23 o 
  -6  -3   9       16.37       15.87      2.27 o 
  -5  -3   9        2.90        4.82      0.95 o 
  -4  -3   9       33.50       29.94      3.21 o 
  -3  -3   9        0.71        0.92      0.44 o 
  -2  -3   9       22.20       26.47      1.28 o 
  -1  -3   9        0.38        1.93      0.45 o 
   0  -3   9      142.91      144.97      2.28 o 
   1  -3   9       89.63       91.56      2.59 o 
   2  -3   9        0.74        0.14      0.42 o 
   3  -3   9      157.21      155.17      2.79 o 
   4  -3   9       72.57       73.06      3.66 o 
   5  -3   9        5.64        7.73      1.26 o 
   6  -3   9       31.37       27.92      2.82 o 
   7  -3   9        6.43        6.56      1.81 o 
   8  -3   9        7.48        7.87      2.47 o 
  -9  -2   9        0.49        1.13      1.38 o 
  -8  -2   9        0.32        1.25      1.28 o 
  -7  -2   9        7.53        3.05      1.26 o 
  -6  -2   9        5.28        4.40      2.39 o 
  -5  -2   9        2.32        0.43      0.78 o 
  -4  -2   9       20.37       20.56      1.66 o 
  -3  -2   9      108.55      106.67      2.13 o 
  -2  -2   9      888.30      888.63      9.73 o 
  -1  -2   9      830.60      840.84      8.77 o 
   0  -2   9       19.74       16.33      0.91 o 
   1  -2   9      187.85      180.10      2.86 o 
   2  -2   9      102.48       99.83      1.99 o 
   3  -2   9        7.62        8.28      0.75 o 
   4  -2   9        2.96        1.55      0.65 o 
   5  -2   9      237.60      215.64      5.29 o 
   6  -2   9       32.90       49.02      6.67 o 
   7  -2   9        0.08        1.93      1.42 o 
   8  -2   9       22.10       33.58      4.05 o 
  -9  -1   9       10.88       10.55      2.58 o 
  -8  -1   9        1.34        2.43      1.24 o 
  -7  -1   9       10.02        7.34      1.44 o 
  -6  -1   9       50.50       41.99      2.63 o 
  -5  -1   9       33.14       37.26      3.10 o 
  -4  -1   9       11.43       13.24      1.37 o 
  -3  -1   9      767.76      779.22      8.89 o 
  -2  -1   9     2049.47     2076.98     22.39 o 
  -1  -1   9       77.28       64.03      1.31 o 
   0  -1   9        0.89        3.71      0.72 o 
   1  -1   9       56.27       62.49      2.61 o 
   2  -1   9        0.03        0.13      0.37 o 
   3  -1   9       44.25       51.47      1.49 o 
   4  -1   9        2.65        2.96      0.65 o 
   5  -1   9      157.71      135.67      3.73 o 
   6  -1   9       31.65       28.38      2.64 o 
   7  -1   9       34.84       41.04      5.58 o 
   8  -1   9        9.71        9.81      3.07 o 
 -10   0   9        2.65        5.81      1.48 o 
  -9   0   9        0.00        0.40      0.99 o 
  -8   0   9        0.81        0.83      1.02 o 
  -7   0   9       43.18       44.23      2.67 o 
  -6   0   9        2.08        3.42      1.81 o 
  -5   0   9       10.63       10.86      1.42 o 
  -4   0   9        0.03        0.38      0.69 o 
  -3   0   9      249.65      225.01      2.82 o 
  -2   0   9     2945.43     3010.49     29.46 o 
  -1   0   9      306.48      357.21      4.94 o 
   0   0   9      158.13      131.83      1.98 o 
   1   0   9      421.26      406.00      4.65 o 
   2   0   9       98.92       95.97      2.02 o 
   3   0   9       49.68       43.96      1.47 o 
   4   0   9       87.02       84.60      2.31 o 
   5   0   9       14.44        7.00      1.16 o 
   6   0   9        2.10        1.53      1.12 o 
   7   0   9        5.96        5.55      1.86 o 
   8   0   9        0.06       -0.36      1.62 o 
 -10   1   9        0.01        5.70      3.45 o 
  -9   1   9        5.82        5.74      1.77 o 
  -8   1   9        0.09        0.99      1.00 o 
  -7   1   9        6.55        5.66      1.36 o 
  -6   1   9       88.25       89.08      3.22 o 
  -5   1   9       31.06       34.01      2.24 o 
  -4   1   9       21.84       25.30      1.19 o 
  -3   1   9       65.37       73.73      1.54 o 
  -2   1   9      206.13      190.60      2.67 o 
  -1   1   9        8.10       15.66      0.94 o 
   0   1   9      146.24      136.52      2.03 o 
   1   1   9      176.10      167.38      2.40 o 
   2   1   9      338.12      328.93      4.10 o 
   3   1   9        3.51        5.31      0.67 o 
   4   1   9        3.69        2.58      0.80 o 
   5   1   9        8.62        9.99      1.69 o 
   6   1   9        3.15        3.89      1.41 o 
   7   1   9        0.80        3.19      1.57 o 
   8   1   9       10.82        5.78      2.20 o 
  -9   2   9        0.45        0.04      1.57 o 
  -8   2   9       82.78       88.12      3.27 o 
  -7   2   9       15.51       14.16      1.74 o 
  -6   2   9        8.49        8.57      1.25 o 
  -5   2   9      218.61      241.19      4.78 o 
  -4   2   9      369.97      379.32      5.70 o 
  -3   2   9        7.61        7.72      0.43 o 
  -2   2   9      552.71      588.28      7.27 o 
  -1   2   9      313.64      364.82      3.85 o 
   0   2   9        2.24        2.79      0.60 o 
   1   2   9      190.71      178.22      3.00 o 
   2   2   9      193.26      180.57      2.97 o 
   3   2   9       29.07       27.38      2.15 o 
   4   2   9       17.81       10.32      1.06 o 
   5   2   9        6.07        5.49      1.36 o 
   6   2   9        1.12        0.75      1.43 o 
   7   2   9        2.43        2.30      1.73 o 
   8   2   9        1.58       -1.42      2.07 o 
  -8   3   9      114.48      116.89      6.56 o 
  -7   3   9       47.92       50.63      2.62 o 
  -6   3   9       11.92       12.66      1.30 o 
  -5   3   9        2.89        4.29      0.98 o 
  -4   3   9      101.64       95.77      1.84 o 
  -3   3   9       92.31      103.81      1.87 o 
  -2   3   9       10.05       17.83      1.06 o 
  -1   3   9     1604.18     1664.03     14.19 o 
   0   3   9        5.62        3.72      0.52 o 
   1   3   9       15.86       19.05      1.08 o 
   2   3   9      599.12      568.11      6.70 o 
   3   3   9       63.27       65.48      1.84 o 
   4   3   9       31.41       39.61      2.18 o 
   5   3   9        0.02        1.38      1.00 o 
   6   3   9       31.75       39.56      4.07 o 
   7   3   9        8.38        5.97      2.53 o 
  -8   4   9       32.86       29.38      2.84 o 
  -7   4   9        1.92       -0.43      1.37 o 
  -6   4   9       15.92       15.75      1.70 o 
  -5   4   9        4.92        2.20      0.99 o 
  -4   4   9       32.28       33.61      2.20 o 
  -3   4   9      145.42      137.26      2.35 o 
  -2   4   9        5.10        7.44      0.74 o 
  -1   4   9      241.39      243.77      3.48 o 
   0   4   9      358.93      374.53      4.27 o 
   1   4   9      100.21       93.63      1.99 o 
   2   4   9       90.99       80.82      2.41 o 
   3   4   9       17.43       16.71      1.14 o 
   4   4   9        7.23        3.42      1.00 o 
   5   4   9       40.20       44.80      3.40 o 
   6   4   9        0.31        2.82      1.73 o 
   7   4   9        5.73        6.08      2.18 o 
  -9   5   9        1.06        2.47      1.62 o 
  -8   5   9       59.43       65.99      4.36 o 
  -7   5   9        0.66        0.79      1.32 o 
  -6   5   9        0.01        0.13      1.30 o 
  -5   5   9       91.90       99.01      5.27 o 
  -4   5   9        7.70        9.27      1.50 o 
  -3   5   9       14.24       13.97      1.99 o 
  -2   5   9      109.41       97.59      3.04 o 
  -1   5   9        0.62        0.50      0.46 o 
   0   5   9        1.32        1.04      0.52 o 
   1   5   9       64.88       65.99      2.16 o 
   2   5   9       27.10       26.96      1.47 o 
   3   5   9        3.74        4.36      0.81 o 
   4   5   9       14.27       12.25      1.61 o 
   5   5   9       29.52       23.45      2.92 o 
   6   5   9       15.80       17.58      2.92 o 
  -9   6   9        3.87        0.29      1.89 o 
  -8   6   9       12.70       15.88      2.88 o 
  -7   6   9       87.86       90.71      6.22 o 
  -6   6   9        6.22        7.76      1.89 o 
  -5   6   9        2.06        1.77      1.65 o 
  -4   6   9       82.64       92.60      7.83 o 
  -3   6   9      134.57      141.83      6.27 o 
  -2   6   9        6.78        4.34      1.46 o 
  -1   6   9       38.24       36.23      1.72 o 
   0   6   9      217.87      204.82      3.56 o 
   1   6   9        1.87        1.28      0.66 o 
   2   6   9        5.14        4.80      0.83 o 
   3   6   9       23.81       23.27      1.49 o 
   4   6   9        0.67        0.21      1.06 o 
   5   6   9        0.79       -1.38      1.43 o 
   6   6   9        1.74        2.91      1.83 o 
  -9   7   9        1.47        1.34      2.16 o 
  -8   7   9       17.45       19.52      2.84 o 
  -7   7   9       21.56       16.59      3.29 o 
  -6   7   9       79.60       85.98      5.20 o 
  -5   7   9        0.29        2.37      1.67 o 
  -4   7   9        6.64        5.20      1.14 o 
  -3   7   9        8.96        9.83      1.77 o 
  -2   7   9       12.72       11.15      1.01 o 
  -1   7   9       12.64       11.49      1.13 o 
   0   7   9        0.13        0.29      0.70 o 
   1   7   9      102.77      102.43      4.74 o 
   2   7   9        9.77       12.13      1.25 o 
   3   7   9       46.65       48.51      2.81 o 
   4   7   9       51.73       47.18      4.80 o 
   5   7   9        4.11        6.03      2.07 o 
  -9   8   9        3.23        0.30      2.32 o 
  -8   8   9        5.90        3.34      2.01 o 
  -7   8   9       32.34       29.94      3.96 o 
  -6   8   9        6.72        8.93      3.30 o 
  -5   8   9       10.69        9.38      2.70 o 
  -4   8   9        0.09        1.52      1.11 o 
  -3   8   9      126.67      143.73      5.93 o 
  -2   8   9       22.01       26.27      2.36 o 
  -1   8   9       28.25       27.03      2.14 o 
   0   8   9        6.70        5.06      1.23 o 
   1   8   9       21.97       17.88      1.70 o 
   2   8   9       14.95       11.29      1.58 o 
   3   8   9       12.53       14.35      2.00 o 
   4   8   9        5.68        2.14      1.85 o 
   5   8   9       12.95        8.32      4.80 o 
  -8   9   9        0.43        1.00      2.03 o 
  -7   9   9        3.28        4.37      2.14 o 
  -6   9   9        3.18        3.64      2.22 o 
  -5   9   9        4.90        3.30      2.09 o 
  -4   9   9        9.02        9.18      2.22 o 
  -3   9   9        0.15        1.66      1.99 o 
  -2   9   9        7.10       12.99      1.21 o 
  -1   9   9       42.48       47.80      2.50 o 
   0   9   9        0.01       -0.05      0.88 o 
   1   9   9       16.46       13.48      1.60 o 
   2   9   9       28.02       32.23      2.75 o 
   3   9   9        0.10        1.23      1.13 o 
   4   9   9        3.41        2.07      2.00 o 
  -8  10   9        1.81        0.65      2.19 o 
  -7  10   9        5.42        6.52      2.61 o 
  -6  10   9       13.41       10.85      3.03 o 
  -5  10   9        0.97        2.75      2.30 o 
  -4  10   9        6.59        7.21      3.69 o 
  -3  10   9        0.73        2.05      2.20 o 
  -2  10   9       33.62       25.17      4.24 o 
  -1  10   9       10.97       12.96      1.93 o 
   0  10   9       32.74       28.93      2.58 o 
   1  10   9        7.90        7.84      1.98 o 
   2  10   9        0.17        0.07      1.15 o 
   3  10   9        0.89        1.60      1.90 o 
  -7  11   9        1.65        5.69      2.78 o 
  -6  11   9       22.08       23.95      3.83 o 
  -5  11   9        0.68        0.00      2.33 o 
  -4  11   9        6.98       17.02      3.36 o 
  -3  11   9        2.21        3.82      2.43 o 
  -2  11   9        1.16        0.29      2.90 o 
  -1  11   9        0.95        1.61      1.29 o 
   0  11   9        0.18        0.19      1.79 o 
   1  11   9        4.07        3.78      2.69 o 
   2  11   9        6.27        7.91      2.00 o 
  -6  12   9        0.37        0.07      2.41 o 
  -5  12   9        0.10        2.19      4.00 o 
  -4  12   9        3.12        3.59      2.71 o 
  -3  12   9        5.02        7.67      4.13 o 
  -2  12   9        3.26        3.78      3.56 o 
  -1  12   9        4.15        5.33      1.45 o 
   0  12   9        0.08        0.20      1.36 o 
   1  12   9        0.04        0.95      2.99 o 
  -4  13   9        0.47        9.68      4.47 o 
  -3  13   9        2.93        8.26      3.97 o 
  -2  13   9        1.60        4.40      3.73 o 
   2 -13  10        0.12        3.54      2.19 o 
  -2 -12  10        0.77        4.56      2.35 o 
  -1 -12  10        0.02        2.08      2.65 o 
   0 -12  10        5.38        7.51      2.32 o 
   1 -12  10        6.58        8.09      2.73 o 
   2 -12  10        0.17        0.32      1.36 o 
   3 -12  10        0.06       -4.90      2.45 o 
   4 -12  10        6.08       13.91      4.96 o 
  -4 -11  10        1.47       -0.25      2.26 o 
  -3 -11  10        0.26        1.47      1.73 o 
  -2 -11  10        1.61        1.22      1.95 o 
  -1 -11  10      170.13      203.92     12.71 o 
   0 -11  10       22.86       19.60      3.12 o 
   1 -11  10        0.00        1.94      1.28 o 
   2 -11  10       19.12       19.93      2.34 o 
   3 -11  10       14.48       15.64      4.15 o 
   4 -11  10        0.01       -0.03      3.39 o 
   5 -11  10       17.69       10.61      4.63 o 
  -5 -10  10        0.02        0.33      1.57 o 
  -4 -10  10        0.15        1.39      1.47 o 
  -3 -10  10        1.21        4.23      1.74 o 
  -2 -10  10        0.11       -0.17      1.38 o 
  -1 -10  10        6.73        9.84      2.73 o 
   0 -10  10       16.27       21.34      2.87 o 
   1 -10  10        0.26        1.50      1.09 o 
   2 -10  10        2.18       -0.14      1.15 o 
   3 -10  10        1.12        2.29      1.06 o 
   4 -10  10       18.71       17.56      2.56 o 
   5 -10  10        0.00        0.38      3.14 o 
   6 -10  10       18.07       25.13      4.09 o 
  -6  -9  10        6.32        9.14      2.07 o 
  -5  -9  10        1.66        3.33      1.63 o 
  -4  -9  10        0.54       -0.72      1.45 o 
  -3  -9  10        2.74        2.38      1.77 o 
  -2  -9  10      113.56      127.92      5.18 o 
  -1  -9  10       93.11       94.06      3.57 o 
   0  -9  10        0.09        0.40      0.88 o 
   1  -9  10       10.27       13.86      1.75 o 
   2  -9  10        4.39        7.22      1.36 o 
   3  -9  10        0.10        0.99      0.89 o 
   4  -9  10       28.89       33.93      3.19 o 
   5  -9  10       11.56        6.17      1.76 o 
   6  -9  10        2.42        5.27      1.84 o 
   7  -9  10        4.13        5.24      2.69 o 
  -6  -8  10        2.77        2.36      1.49 o 
  -5  -8  10        0.41        1.68      1.57 o 
  -4  -8  10        5.90        5.45      1.78 o 
  -3  -8  10        0.77        0.84      1.29 o 
  -2  -8  10       38.02       35.14      3.20 o 
  -1  -8  10        0.40        0.51      0.81 o 
   0  -8  10       12.19       12.64      1.30 o 
   1  -8  10        1.44        1.20      0.82 o 
   2  -8  10        8.27        9.33      1.17 o 
   3  -8  10        0.30       -0.41      0.67 o 
   4  -8  10       85.11      100.89      4.39 o 
   5  -8  10        1.03       -1.25      1.30 o 
   6  -8  10        7.93       11.54      2.26 o 
   7  -8  10        0.02        0.80      1.57 o 
  -7  -7  10        4.47        2.66      1.50 o 
  -6  -7  10        5.10        2.52      1.74 o 
  -5  -7  10       18.03       17.51      2.65 o 
  -4  -7  10        1.07        2.36      1.36 o 
  -3  -7  10       18.23       14.74      2.51 o 
  -2  -7  10       12.26        8.20      1.19 o 
  -1  -7  10       27.99       27.16      1.75 o 
   0  -7  10      247.51      261.35      4.42 o 
   1  -7  10        1.48        1.70      0.72 o 
   2  -7  10       20.60       20.55      1.66 o 
   3  -7  10       71.78       75.35      2.32 o 
   4  -7  10        1.17        1.85      1.01 o 
   5  -7  10       17.12       19.20      3.98 o 
   6  -7  10        8.25       10.64      2.06 o 
   7  -7  10       29.03       28.30      3.03 o 
  -8  -6  10       13.03       16.67      2.79 o 
  -7  -6  10       73.05       82.54      7.42 o 
  -6  -6  10        0.00        1.06      1.38 o 
  -5  -6  10        0.44        0.07      1.13 o 
  -4  -6  10       10.73        9.12      1.87 o 
  -3  -6  10       22.59       22.18      1.99 o 
  -2  -6  10        4.93       11.03      1.53 o 
  -1  -6  10      134.26      130.45      4.43 o 
   0  -6  10       49.89       48.33      1.72 o 
   1  -6  10      124.41      124.62      3.47 o 
   2  -6  10       34.82       40.13      2.52 o 
   3  -6  10       26.64       28.78      1.55 o 
   4  -6  10        0.18       -0.17      1.14 o 
   5  -6  10        0.13       -0.13      0.89 o 
   6  -6  10        3.56        4.28      1.45 o 
   7  -6  10        7.53        8.67      2.71 o 
   8  -6  10        2.32        1.26      1.71 o 
  -8  -5  10        1.33        4.89      1.86 o 
  -7  -5  10        8.02        6.96      1.86 o 
  -6  -5  10       25.34       28.87      3.84 o 
  -5  -5  10        0.54        0.00      0.98 o 
  -4  -5  10        9.80        5.65      1.45 o 
  -3  -5  10        3.27        2.66      1.06 o 
  -2  -5  10      182.33      181.79      4.00 o 
  -1  -5  10       59.42       65.57      1.90 o 
   0  -5  10       59.53       63.44      1.97 o 
   1  -5  10        0.01       -0.86      0.48 o 
   2  -5  10      117.24      113.92      4.42 o 
   3  -5  10       44.22       47.52      1.83 o 
   4  -5  10        7.31        7.40      1.27 o 
   5  -5  10      150.34      144.58      3.99 o 
   6  -5  10       28.70       31.55      4.60 o 
   7  -5  10        0.00        2.14      1.59 o 
   8  -5  10       13.95       15.03      4.17 o 
  -8  -4  10       13.77       11.74      2.27 o 
  -7  -4  10        1.93        0.23      1.20 o 
  -6  -4  10        0.25        0.96      1.15 o 
  -5  -4  10        1.60        3.71      1.00 o 
  -4  -4  10        0.12       -0.45      0.64 o 
  -3  -4  10      135.44      143.23      4.71 o 
  -2  -4  10       52.66       47.88      1.27 o 
  -1  -4  10        3.87        4.42      0.70 o 
   0  -4  10        0.04        0.39      0.46 o 
   1  -4  10       11.55       11.67      0.95 o 
   2  -4  10        2.10        3.18      0.70 o 
   3  -4  10      137.87      132.86      2.55 o 
   4  -4  10        1.64        0.36      0.79 o 
   5  -4  10       56.80       59.22      3.00 o 
   6  -4  10       62.45       71.63      4.65 o 
   7  -4  10        3.91        1.24      1.68 o 
   8  -4  10        0.67        0.15      1.91 o 
  -9  -3  10       12.05       14.84      2.44 o 
  -8  -3  10        7.92       11.00      2.08 o 
  -7  -3  10       10.90       10.11      2.89 o 
  -6  -3  10       75.52       65.92      2.78 o 
  -5  -3  10        2.24        1.85      0.82 o 
  -4  -3  10        0.07       -0.50      0.71 o 
  -3  -3  10      252.68      245.11      5.86 o 
  -2  -3  10      189.99      193.74      3.56 o 
  -1  -3  10       94.22      105.55      2.58 o 
   0  -3  10        5.23        3.38      0.62 o 
   1  -3  10        2.40        4.02      1.02 o 
   2  -3  10        7.58        6.60      1.21 o 
   3  -3  10      396.96      403.69      5.90 o 
   4  -3  10      121.31      122.31      3.39 o 
   5  -3  10       45.49       41.90      2.65 o 
   6  -3  10       40.46       44.83      2.79 o 
   7  -3  10       76.07       84.00      5.52 o 
   8  -3  10        9.02       18.68      8.67 o 
  -9  -2  10        0.03        2.17      1.37 o 
  -8  -2  10        1.01        0.77      1.12 o 
  -7  -2  10        0.06        0.57      1.06 o 
  -6  -2  10       80.05       83.44      2.78 o 
  -5  -2  10       67.62       64.43      2.47 o 
  -4  -2  10       10.08        9.76      1.14 o 
  -3  -2  10      158.16      152.13      2.73 o 
  -2  -2  10       30.11       33.46      1.40 o 
  -1  -2  10      211.76      193.04      2.94 o 
   0  -2  10       15.75       16.47      1.23 o 
   1  -2  10      121.19      136.18      3.72 o 
   2  -2  10      115.21      112.79      3.23 o 
   3  -2  10      228.41      232.27      4.12 o 
   4  -2  10       68.92       76.29      2.70 o 
   5  -2  10       20.69       17.94      1.83 o 
   6  -2  10        0.43        1.48      0.83 o 
   7  -2  10        8.72       10.14      2.53 o 
   8  -2  10       36.74       40.25      4.65 o 
  -9  -1  10        4.88        5.39      1.55 o 
  -8  -1  10        2.03        4.79      1.42 o 
  -7  -1  10       16.37       14.45      1.88 o 
  -6  -1  10        1.15        1.51      1.06 o 
  -5  -1  10       30.91       30.99      2.37 o 
  -4  -1  10        1.97        2.67      0.71 o 
  -3  -1  10      227.21      235.20      3.39 o 
  -2  -1  10       93.15       94.66      2.19 o 
  -1  -1  10       53.90       67.37      1.54 o 
   0  -1  10       63.43       65.73      1.71 o 
   1  -1  10       20.62       23.94      1.08 o 
   2  -1  10      187.35      172.07      2.87 o 
   3  -1  10       41.12       40.25      1.50 o 
   4  -1  10        4.44        4.08      0.89 o 
   5  -1  10        0.01        0.38      0.75 o 
   6  -1  10       15.29       12.92      1.41 o 
   7  -1  10        1.09        0.77      1.62 o 
   8  -1  10        1.31        4.70      2.40 o 
  -9   0  10        1.18        2.26      1.20 o 
  -8   0  10       11.96       11.16      1.69 o 
  -7   0  10       12.76       14.58      2.66 o 
  -6   0  10       10.18       11.86      1.62 o 
  -5   0  10       63.36       60.21      5.11 o 
  -4   0  10       19.61       22.71      1.12 o 
  -3   0  10        0.00        0.16      0.36 o 
  -2   0  10       94.35       95.12      2.15 o 
  -1   0  10      247.34      238.00      3.52 o 
   0   0  10       50.65       48.72      1.28 o 
   1   0  10      114.56      119.12      2.10 o 
   2   0  10      411.02      389.32      4.97 o 
   3   0  10       25.70       23.69      1.22 o 
   4   0  10        3.48        5.76      0.87 o 
   5   0  10        5.65        4.17      1.04 o 
   6   0  10        2.66        3.00      1.43 o 
   7   0  10        1.39        0.18      1.56 o 
   8   0  10       91.43      130.04      7.07 o 
  -9   1  10        0.00        1.91      1.01 o 
  -8   1  10       14.68       11.59      1.68 o 
  -7   1  10        8.37        7.04      1.52 o 
  -6   1  10        0.09        2.13      1.04 o 
  -5   1  10       41.04       46.32      2.67 o 
  -4   1  10       18.09       21.80      1.01 o 
  -3   1  10       57.38       56.97      1.11 o 
  -2   1  10       24.07       21.44      1.17 o 
  -1   1  10       67.39       60.54      1.29 o 
   0   1  10       23.31       26.44      1.08 o 
   1   1  10        0.04        0.07      0.37 o 
   2   1  10      130.14      130.63      2.64 o 
   3   1  10       47.50       42.78      1.59 o 
   4   1  10        2.35        1.63      0.65 o 
   5   1  10       67.44       71.95      3.22 o 
   6   1  10        0.93        1.75      1.29 o 
   7   1  10        3.90        4.40      1.85 o 
  -9   2  10        7.06        9.04      2.18 o 
  -8   2  10        2.98        4.18      1.37 o 
  -7   2  10       58.55       55.27      4.11 o 
  -6   2  10       18.10       15.12      1.73 o 
  -5   2  10       19.97       26.20      2.74 o 
  -4   2  10       52.26       50.32      2.10 o 
  -3   2  10       49.03       60.00      1.30 o 
  -2   2  10      149.69      154.85      2.57 o 
  -1   2  10       52.73       45.65      1.10 o 
   0   2  10        0.26        0.23      0.40 o 
   1   2  10      255.39      241.94      3.33 o 
   2   2  10        0.06       -0.59      0.47 o 
   3   2  10       59.36       60.39      2.06 o 
   4   2  10       16.77       19.01      2.36 o 
   5   2  10       23.84       22.91      2.03 o 
   6   2  10        0.77        1.26      1.34 o 
   7   2  10        0.00       -0.23      1.50 o 
  -8   3  10       20.95       20.27      6.13 o 
  -7   3  10        0.79       -0.03      1.22 o 
  -6   3  10        0.25       -1.08      0.91 o 
  -5   3  10        4.93        4.76      1.18 o 
  -4   3  10      320.65      317.73      5.93 o 
  -3   3  10       32.09       28.63      1.54 o 
  -2   3  10      234.30      252.30      3.44 o 
  -1   3  10      632.49      614.98      6.87 o 
   0   3  10       12.13        8.59      0.64 o 
   1   3  10       14.88       17.66      0.99 o 
   2   3  10      802.14      797.70      8.86 o 
   3   3  10        6.17        5.49      0.80 o 
   4   3  10        8.21       10.35      1.20 o 
   5   3  10        5.56        4.12      1.51 o 
   6   3  10       41.52       50.00      6.05 o 
   7   3  10        2.36        4.01      2.06 o 
  -9   4  10        0.50        0.04      1.50 o 
  -8   4  10       35.62       34.30      3.37 o 
  -7   4  10       15.04       13.95      2.49 o 
  -6   4  10        6.74        7.71      1.66 o 
  -5   4  10       12.30        9.21      1.06 o 
  -4   4  10       52.02       61.02      3.31 o 
  -3   4  10      263.24      281.02      4.55 o 
  -2   4  10      114.95      131.04      2.73 o 
  -1   4  10        1.40        0.24      0.41 o 
   0   4  10      278.76      251.77      4.28 o 
   1   4  10       62.12       56.72      1.72 o 
   2   4  10      143.14      137.61      2.89 o 
   3   4  10      353.48      363.32      6.19 o 
   4   4  10       20.08       17.82      1.98 o 
   5   4  10        9.13        9.09      1.84 o 
   6   4  10        2.22        2.99      1.78 o 
   7   4  10        6.96        3.77      2.03 o 
  -9   5  10        2.40        3.81      1.96 o 
  -8   5  10        1.99       -0.85      1.65 o 
  -7   5  10        0.60        3.67      2.01 o 
  -6   5  10       27.77       33.18      3.84 o 
  -5   5  10      213.27      232.44     10.25 o 
  -4   5  10        0.81       -0.26      0.98 o 
  -3   5  10       71.32       73.72      3.18 o 
  -2   5  10       15.18       15.23      1.43 o 
  -1   5  10       47.81       56.57      1.91 o 
   0   5  10      191.30      184.04      3.31 o 
   1   5  10      180.22      176.15      3.38 o 
   2   5  10       55.93       54.49      2.35 o 
   3   5  10        5.82        4.22      0.85 o 
   4   5  10       19.47       17.80      2.06 o 
   5   5  10       14.54       12.52      2.35 o 
   6   5  10        3.38        5.20      2.02 o 
  -9   6  10        0.80        2.28      2.08 o 
  -8   6  10        0.40       -0.44      1.83 o 
  -7   6  10        0.11       -0.11      1.81 o 
  -6   6  10       11.85       22.16      4.33 o 
  -5   6  10       29.55       35.71      3.28 o 
  -4   6  10       26.95       26.95      2.98 o 
  -3   6  10       97.58      101.41      4.61 o 
  -2   6  10       14.29       13.28      1.89 o 
  -1   6  10       25.09       21.79      1.46 o 
   0   6  10        4.02        2.21      0.99 o 
   1   6  10      278.84      260.44      7.01 o 
   2   6  10       57.93       54.67      2.25 o 
   3   6  10        0.20       -0.56      0.67 o 
   4   6  10        0.33       -1.00      1.02 o 
   5   6  10       44.68       51.38      5.07 o 
   6   6  10        2.17        2.49      1.97 o 
  -9   7  10        0.01        0.30      2.04 o 
  -8   7  10        3.15        0.77      2.03 o 
  -7   7  10        0.61       -1.59      1.89 o 
  -6   7  10        3.29        1.10      1.74 o 
  -5   7  10        6.60       10.96      2.41 o 
  -4   7  10        4.30        4.00      1.13 o 
  -3   7  10       25.45       25.26      2.37 o 
  -2   7  10       17.09       10.61      2.37 o 
  -1   7  10       76.53       81.36      2.62 o 
   0   7  10        0.30        0.93      0.76 o 
   1   7  10       30.46       24.83      1.90 o 
   2   7  10        6.22        5.61      1.77 o 
   3   7  10       12.62       13.23      1.58 o 
   4   7  10        3.63        4.28      1.73 o 
   5   7  10        0.95       -1.79      1.85 o 
  -9   8  10        1.05        4.28      2.82 o 
  -8   8  10        0.45        3.85      2.70 o 
  -7   8  10       22.40       23.48      3.23 o 
  -6   8  10        7.54        7.88      3.43 o 
  -5   8  10        1.38        2.76      1.97 o 
  -4   8  10      179.57      194.01      5.46 o 
  -3   8  10        2.88        2.77      1.63 o 
  -2   8  10        1.88        2.83      0.67 o 
  -1   8  10        5.86        2.44      1.20 o 
   0   8  10      109.08      106.67      3.33 o 
   1   8  10        2.04        4.29      1.10 o 
   2   8  10        4.49        3.84      1.32 o 
   3   8  10       41.08       47.06      3.56 o 
   4   8  10       22.07       30.75      4.12 o 
  -8   9  10        0.29        0.09      2.60 o 
  -7   9  10        2.35        1.81      2.00 o 
  -6   9  10        4.05        2.19      2.02 o 
  -5   9  10        9.68       11.70      2.76 o 
  -4   9  10       31.57       20.21      2.21 o 
  -3   9  10        6.45        8.20      2.51 o 
  -2   9  10        1.99        0.27      1.41 o 
  -1   9  10        8.56        6.10      1.21 o 
   0   9  10        9.02        3.16      1.19 o 
   1   9  10        0.50        0.47      0.95 o 
   2   9  10        7.44        5.14      1.48 o 
   3   9  10        0.01        0.22      1.17 o 
   4   9  10        0.16        0.36      2.20 o 
  -8  10  10        0.00        4.30      3.03 o 
  -7  10  10        2.69        4.48      4.05 o 
  -6  10  10        9.58        9.20      5.02 o 
  -5  10  10        0.10        1.98      3.19 o 
  -4  10  10        1.35        0.84      2.11 o 
  -3  10  10        5.41        9.53      2.71 o 
  -2  10  10        9.09       14.52      3.11 o 
  -1  10  10        0.30        0.86      0.94 o 
   0  10  10        4.25        3.97      2.31 o 
   1  10  10        2.07        4.02      2.24 o 
   2  10  10       22.24       28.87      2.82 o 
   3  10  10       11.68       14.29      3.27 o 
  -7  11  10        0.97        2.59      5.79 o 
  -6  11  10        4.80       11.57      3.12 o 
  -5  11  10       15.10       13.33      3.24 o 
  -4  11  10       19.47       22.35      3.80 o 
  -3  11  10        4.92        4.34      2.47 o 
  -2  11  10        0.84        1.10      2.80 o 
  -1  11  10       20.06       20.62      2.66 o 
   0  11  10        1.08        2.69      1.69 o 
   1  11  10       17.59       23.05      4.08 o 
   2  11  10       11.52       10.05      5.41 o 
  -6  12  10        1.07        1.77      2.90 o 
  -5  12  10        1.71       -0.38      2.47 o 
  -4  12  10        0.20        6.03      2.96 o 
  -3  12  10       22.62       25.28      5.49 o 
  -2  12  10        7.60        7.55      2.68 o 
  -1  12  10        0.02        0.62      1.12 o 
   0  12  10        2.90        1.96      2.35 o 
  -2 -12  11        0.14        2.64      2.42 o 
  -1 -12  11        1.55       -1.18      2.94 o 
   0 -12  11        0.71        0.62      1.90 o 
   1 -12  11        0.61        1.47      1.86 o 
   2 -12  11        1.80       -0.68      1.66 o 
   3 -12  11        9.11        5.89      4.18 o 
   4 -12  11        9.36        6.13      4.42 o 
  -3 -11  11        0.62        1.26      1.73 o 
  -2 -11  11       17.64       20.87      3.49 o 
  -1 -11  11        0.17       -0.83      1.73 o 
   0 -11  11        7.95       11.02      3.90 o 
   1 -11  11        4.22        3.35      1.73 o 
   2 -11  11       13.31       14.29      2.11 o 
   3 -11  11        1.61        1.47      1.67 o 
   4 -11  11       19.06       19.69      5.57 o 
   5 -11  11        0.79       -0.91      3.16 o 
  -5 -10  11        2.23        4.70      1.94 o 
  -4 -10  11        0.38        0.89      1.61 o 
  -3 -10  11        0.00        1.95      1.68 o 
  -2 -10  11        1.17        3.27      1.65 o 
  -1 -10  11       11.41       11.18      2.09 o 
   0 -10  11        3.66        3.00      1.67 o 
   1 -10  11        1.29        2.81      1.36 o 
   2 -10  11        3.91        4.84      1.49 o 
   3 -10  11        1.88        2.13      1.06 o 
   4 -10  11        8.35        3.24      2.07 o 
   5 -10  11        3.56        8.45      2.29 o 
   6 -10  11       12.19       10.44      3.17 o 
  -5  -9  11        1.36        3.33      1.70 o 
  -4  -9  11        0.07       -0.48      1.44 o 
  -3  -9  11        1.45        1.88      2.28 o 
  -2  -9  11        3.08        2.33      1.20 o 
  -1  -9  11       67.81       67.74      6.78 o 
   0  -9  11        5.69        7.38      3.37 o 
   1  -9  11        0.11       -0.85      0.81 o 
   2  -9  11       14.82       13.09      1.73 o 
   3  -9  11       10.81        9.54      1.50 o 
   4  -9  11        0.94        1.58      1.45 o 
   5  -9  11        0.55        0.25      1.66 o 
   6  -9  11        0.08        1.29      1.82 o 
  -6  -8  11        0.98        2.21      1.75 o 
  -5  -8  11        0.24        1.12      1.50 o 
  -4  -8  11        1.02        1.96      1.49 o 
  -3  -8  11        2.32        1.92      1.36 o 
  -2  -8  11       67.98       78.38      3.75 o 
  -1  -8  11        4.88        3.60      1.04 o 
   0  -8  11        1.21        0.33      1.01 o 
   1  -8  11       19.59       21.39      2.11 o 
   2  -8  11       21.17       25.50      1.90 o 
   3  -8  11        3.12        4.38      0.97 o 
   4  -8  11        3.17        4.53      1.42 o 
   5  -8  11        4.33        4.67      1.81 o 
   6  -8  11        5.80        5.11      1.90 o 
   7  -8  11        4.78        4.02      2.02 o 
  -7  -7  11        1.35        2.58      1.59 o 
  -6  -7  11        0.01        0.53      1.57 o 
  -5  -7  11        0.11       -1.12      1.21 o 
  -4  -7  11        6.50        7.95      1.94 o 
  -3  -7  11        1.82        0.23      1.18 o 
  -2  -7  11      107.00       95.29      3.14 o 
  -1  -7  11       21.60       21.87      1.75 o 
   0  -7  11       13.01       17.64      1.59 o 
   1  -7  11       13.58        9.17      1.88 o 
   2  -7  11       11.56       11.92      1.24 o 
   3  -7  11      149.59      160.11      3.58 o 
   4  -7  11        1.23        2.95      1.23 o 
   5  -7  11        4.18        3.09      1.37 o 
   6  -7  11       12.33       10.68      2.17 o 
   7  -7  11        0.93       -0.52      2.08 o 
  -7  -6  11       16.21       10.55      2.43 o 
  -6  -6  11        0.65       -0.44      1.27 o 
  -5  -6  11        2.78        2.22      1.47 o 
  -4  -6  11       13.46       15.03      2.25 o 
  -3  -6  11       96.91      103.71      3.72 o 
  -2  -6  11      156.52      164.17      4.42 o 
  -1  -6  11       25.87       19.61      1.80 o 
   0  -6  11        0.55       -0.50      0.60 o 
   1  -6  11       21.22       22.54      2.03 o 
   2  -6  11       43.37       46.19      2.14 o 
   3  -6  11        4.92        4.91      0.85 o 
   4  -6  11        4.20        3.96      1.15 o 
   5  -6  11        0.29        1.48      1.08 o 
   6  -6  11       12.37       15.82      3.02 o 
   7  -6  11        0.93       -0.34      1.49 o 
  -8  -5  11        0.02       -0.44      1.43 o 
  -7  -5  11        3.17        3.15      1.68 o 
  -6  -5  11        0.24        0.21      1.30 o 
  -5  -5  11        2.58        0.74      1.33 o 
  -4  -5  11        1.43        1.79      1.19 o 
  -3  -5  11      136.54      137.36      4.14 o 
  -2  -5  11       53.23       53.20      2.42 o 
  -1  -5  11        1.05       -0.06      0.61 o 
   0  -5  11      279.32      282.30      4.90 o 
   1  -5  11       47.68       45.60      2.03 o 
   2  -5  11       11.55       12.97      1.19 o 
   3  -5  11      698.02      710.77      9.33 o 
   4  -5  11        3.41        2.07      0.92 o 
   5  -5  11       38.35       37.31      2.79 o 
   6  -5  11        0.72        2.51      1.29 o 
   7  -5  11       45.47       64.25      6.18 o 
  -8  -4  11        1.16        1.34      1.67 o 
  -7  -4  11        4.47        7.15      1.86 o 
  -6  -4  11       10.26        9.69      1.85 o 
  -5  -4  11        0.69        1.53      1.16 o 
  -4  -4  11       33.99       37.25      2.09 o 
  -3  -4  11      152.06      135.46      4.69 o 
  -2  -4  11        0.48        0.81      0.64 o 
  -1  -4  11        0.40       -0.54      0.54 o 
   0  -4  11       20.68       23.13      1.42 o 
   1  -4  11       69.29       74.61      3.03 o 
   2  -4  11       90.15       92.35      3.27 o 
   3  -4  11       59.94       59.92      2.05 o 
   4  -4  11       22.99       22.98      1.70 o 
   5  -4  11       61.24       68.62      3.39 o 
   6  -4  11       23.84       30.92      3.19 o 
   7  -4  11        0.21        1.97      4.36 o 
   8  -4  11       27.00       33.84      4.33 o 
  -9  -3  11        3.80        7.83      2.34 o 
  -8  -3  11        7.79        7.62      4.07 o 
  -7  -3  11        0.56       -0.30      1.18 o 
  -6  -3  11       12.08       13.20      2.01 o 
  -5  -3  11        0.44        0.75      0.79 o 
  -4  -3  11        4.75        4.03      1.23 o 
  -3  -3  11      239.79      233.05      7.55 o 
  -2  -3  11      180.02      182.77      3.72 o 
  -1  -3  11        1.98        2.95      0.98 o 
   0  -3  11       10.54        9.98      1.20 o 
   1  -3  11       37.66       41.77      1.65 o 
   2  -3  11        1.71        1.42      0.60 o 
   3  -3  11       49.90       50.49      2.27 o 
   4  -3  11       26.76       25.27      1.67 o 
   5  -3  11       10.93        9.56      1.55 o 
   6  -3  11       36.84       43.50      4.93 o 
   7  -3  11       11.21       13.65      3.50 o 
   8  -3  11        0.89       -0.76      1.78 o 
  -9  -2  11        1.24        1.37      1.47 o 
  -8  -2  11        3.33        1.54      1.27 o 
  -7  -2  11        7.55        4.21      1.41 o 
  -6  -2  11       21.80       23.46      2.16 o 
  -5  -2  11       20.00       16.43      1.66 o 
  -4  -2  11        2.67        1.14      0.72 o 
  -3  -2  11      320.92      335.86      7.55 o 
  -2  -2  11        1.32        0.43      0.51 o 
  -1  -2  11        8.29        8.38      0.84 o 
   0  -2  11       10.01       10.00      0.89 o 
   1  -2  11      307.09      310.93      4.64 o 
   2  -2  11      128.28      141.92      2.90 o 
   3  -2  11       38.09       38.06      2.12 o 
   4  -2  11        4.24        2.97      0.79 o 
   5  -2  11        2.07        0.11      0.91 o 
   6  -2  11       40.24       39.05      3.56 o 
   7  -2  11        8.97       13.18      2.76 o 
   8  -2  11       31.60       39.95      4.79 o 
  -9  -1  11       15.20       13.36      2.14 o 
  -8  -1  11        0.02        0.31      1.19 o 
  -7  -1  11       32.27       28.18      2.63 o 
  -6  -1  11       23.97       14.50      3.02 o 
  -5  -1  11        2.08       -0.61      0.61 o 
  -4  -1  11       10.49       10.86      1.23 o 
  -3  -1  11       10.10       11.75      0.95 o 
  -2  -1  11        0.04       -0.35      0.49 o 
  -1  -1  11       14.81       15.76      1.01 o 
   0  -1  11        1.74        2.08      0.53 o 
   1  -1  11      383.25      397.87      5.01 o 
   2  -1  11        3.54        4.22      0.67 o 
   3  -1  11       38.19       37.94      1.72 o 
   4  -1  11       82.20       87.02      2.51 o 
   5  -1  11       13.12       11.18      1.50 o 
   6  -1  11        8.86        7.45      2.58 o 
   7  -1  11        5.13        8.65      2.66 o 
  -9   0  11        6.08       11.08      1.85 o 
  -8   0  11       11.94       12.01      1.81 o 
  -7   0  11       13.29        9.99      3.08 o 
  -6   0  11       58.52       57.34      3.23 o 
  -5   0  11        3.54        4.30      0.77 o 
  -4   0  11       89.17      101.86      3.30 o 
  -3   0  11      116.57      120.41      2.15 o 
  -2   0  11       14.68       19.26      1.39 o 
  -1   0  11       11.42        8.50      0.76 o 
   0   0  11       33.13       37.01      1.28 o 
   1   0  11       17.04       20.34      1.06 o 
   2   0  11       50.04       46.04      1.61 o 
   3   0  11       21.30       23.54      1.28 o 
   4   0  11        1.94        3.32      0.80 o 
   5   0  11       57.68       57.51      3.36 o 
   6   0  11        4.46        4.30      1.55 o 
   7   0  11        0.03        0.29      1.46 o 
  -9   1  11        0.01        0.56      1.07 o 
  -8   1  11        0.02        1.02      1.13 o 
  -7   1  11        3.60        6.19      1.65 o 
  -6   1  11       15.94       16.71      1.91 o 
  -5   1  11        0.01       -1.21      1.06 o 
  -4   1  11      585.09      565.36      9.04 o 
  -3   1  11       19.00       17.12      0.91 o 
  -2   1  11       30.09       39.76      1.44 o 
  -1   1  11       35.35       39.60      1.16 o 
   0   1  11      116.11      111.08      2.07 o 
   1   1  11        0.47        0.24      0.46 o 
   2   1  11      686.29      683.19      7.81 o 
   3   1  11        4.42        5.60      0.78 o 
   4   1  11        3.73        2.87      0.84 o 
   5   1  11        2.16        3.50      1.35 o 
   6   1  11       12.76       18.24      2.38 o 
   7   1  11        1.07        2.38      1.82 o 
  -9   2  11        1.54        0.89      1.27 o 
  -8   2  11       34.23       33.62      3.83 o 
  -7   2  11        0.03        0.87      1.06 o 
  -6   2  11        7.68       10.08      2.79 o 
  -5   2  11       89.89       81.28      3.33 o 
  -4   2  11      105.45      100.63      5.31 o 
  -3   2  11       43.76       47.96      1.81 o 
  -2   2  11       45.99       44.23      1.47 o 
  -1   2  11       12.93       17.03      0.83 o 
   0   2  11       40.82       46.06      1.34 o 
   1   2  11      397.54      383.14      4.70 o 
   2   2  11      106.15      106.90      2.46 o 
   3   2  11      169.54      162.98      3.05 o 
   4   2  11       51.63       52.70      2.46 o 
   5   2  11        3.45        4.24      1.46 o 
   6   2  11       13.09        7.88      1.92 o 
   7   2  11        5.12        3.17      1.93 o 
  -9   3  11        9.09        9.00      2.11 o 
  -8   3  11        7.34        9.26      3.18 o 
  -7   3  11        6.04        5.45      2.32 o 
  -6   3  11        1.36        1.23      1.25 o 
  -5   3  11      280.26      300.58      5.56 o 
  -4   3  11       49.00       55.54      2.19 o 
  -3   3  11       96.85      103.97      2.73 o 
  -2   3  11       26.93       29.43      1.34 o 
  -1   3  11       37.06       35.00      1.67 o 
   0   3  11      140.50      150.40      2.48 o 
   1   3  11      759.56      750.29      7.57 o 
   2   3  11      234.34      236.43      3.84 o 
   3   3  11        3.75        2.48      0.69 o 
   4   3  11        2.31        2.16      0.88 o 
   5   3  11       11.30       10.23      1.91 o 
   6   3  11        0.60        0.56      1.65 o 
   7   3  11       30.53       36.56      8.35 o 
  -9   4  11        0.45       -1.26      1.66 o 
  -8   4  11        0.02       -0.19      1.78 o 
  -7   4  11        1.84        4.74      2.08 o 
  -6   4  11        1.40        2.95      1.36 o 
  -5   4  11        0.04        1.74      0.93 o 
  -4   4  11       21.35       19.60      2.42 o 
  -3   4  11       11.42       13.98      1.61 o 
  -2   4  11        2.71        2.26      0.63 o 
  -1   4  11       55.06       51.43      1.97 o 
   0   4  11       63.28       62.30      2.13 o 
   1   4  11      205.76      227.08      3.92 o 
   2   4  11      101.85      100.12      2.31 o 
   3   4  11       60.14       58.84      2.05 o 
   4   4  11        2.33        2.49      1.43 o 
   5   4  11       18.77       18.73      2.49 o 
   6   4  11        7.16        5.49      3.03 o 
  -9   5  11        0.54       -0.68      1.79 o 
  -8   5  11        7.74        9.88      2.53 o 
  -7   5  11        0.01       -1.14      1.71 o 
  -6   5  11        0.95        5.01      2.18 o 
  -5   5  11        3.16        3.45      2.21 o 
  -4   5  11       26.54       26.86      2.34 o 
  -3   5  11      121.34      124.67      4.02 o 
  -2   5  11        8.55        6.69      1.19 o 
  -1   5  11        9.38        7.61      0.94 o 
   0   5  11      128.08      124.43      2.72 o 
   1   5  11        3.01        3.16      0.80 o 
   2   5  11       57.17       65.77      2.23 o 
   3   5  11       38.24       43.74      2.03 o 
   4   5  11       22.91       26.66      3.47 o 
   5   5  11        0.57        0.33      1.54 o 
   6   5  11       14.62       15.44      2.89 o 
  -9   6  11        2.97        3.92      2.22 o 
  -8   6  11        6.01        5.96      2.48 o 
  -7   6  11        4.86        4.64      2.46 o 
  -6   6  11        3.26        4.24      2.60 o 
  -5   6  11       28.91       30.11      3.11 o 
  -4   6  11      173.14      197.80      4.68 o 
  -3   6  11        2.21        1.80      1.18 o 
  -2   6  11       49.52       50.93      5.17 o 
  -1   6  11        4.44        3.87      1.04 o 
   0   6  11       10.52        7.64      1.12 o 
   1   6  11       32.32       32.83      1.90 o 
   2   6  11       43.55       40.04      2.58 o 
   3   6  11        9.57        7.36      1.31 o 
   4   6  11       18.91       12.77      2.23 o 
   5   6  11       19.49       27.64      4.24 o 
  -9   7  11        1.76       -1.74      2.18 o 
  -8   7  11        0.37        1.32      2.22 o 
  -7   7  11        5.06        8.72      2.95 o 
  -6   7  11        0.58       -1.99      2.11 o 
  -5   7  11        0.70       -0.06      1.74 o 
  -4   7  11      309.60      323.84      7.25 o 
  -3   7  11       19.70       19.96      2.23 o 
  -2   7  11       26.77       28.69      3.39 o 
  -1   7  11       48.27       45.43      2.40 o 
   0   7  11        1.80        1.01      0.85 o 
   1   7  11        1.90        3.46      1.02 o 
   2   7  11       29.72       36.75      2.57 o 
   3   7  11        9.71        7.28      1.53 o 
   4   7  11       21.00       20.13      2.70 o 
   5   7  11        2.72        0.99      2.23 o 
  -8   8  11        0.50        2.70      2.60 o 
  -7   8  11        0.08        1.04      2.41 o 
  -6   8  11        5.51        3.62      2.78 o 
  -5   8  11       19.35       13.40      4.24 o 
  -4   8  11        0.30        1.85      1.20 o 
  -3   8  11       10.77        9.10      1.83 o 
  -2   8  11        0.11        2.52      1.45 o 
  -1   8  11       17.55       23.15      1.84 o 
   0   8  11       18.09       19.23      1.90 o 
   1   8  11        0.86        0.60      0.89 o 
   2   8  11        5.40        6.21      1.88 o 
   3   8  11        0.43        0.44      1.13 o 
   4   8  11       16.91       24.70      4.02 o 
  -8   9  11        0.01        0.23      2.90 o 
  -7   9  11        5.05        3.03      2.95 o 
  -6   9  11        7.87        9.49      2.69 o 
  -5   9  11        0.32        1.74      2.81 o 
  -4   9  11        3.75        6.25      4.90 o 
  -3   9  11        1.80        0.31      1.85 o 
  -2   9  11        1.84       -0.41      1.78 o 
  -1   9  11        2.82        4.90      1.57 o 
   0   9  11       25.35       23.46      2.63 o 
   1   9  11        0.09        1.61      1.29 o 
   2   9  11        1.54        0.37      1.16 o 
   3   9  11       11.84       14.79      2.05 o 
  -7  10  11        0.58        3.40      3.16 o 
  -6  10  11        5.01        0.34      2.36 o 
  -5  10  11        1.76        2.66      2.47 o 
  -4  10  11       24.49       31.49      5.33 o 
  -3  10  11        2.68        8.78      2.73 o 
  -2  10  11       17.05       14.44      3.42 o 
  -1  10  11        0.15        0.09      1.32 o 
   0  10  11       17.20       22.59      2.36 o 
   1  10  11       11.17       10.43      2.14 o 
   2  10  11        0.00       -0.45      1.39 o 
  -6  11  11        8.02       12.52      3.33 o 
  -5  11  11       19.55       25.13      3.96 o 
  -4  11  11        0.74        1.64      2.39 o 
  -3  11  11        0.01        4.64      2.53 o 
  -2  11  11        0.07        1.62      1.98 o 
  -1  11  11       10.47        6.12      1.44 o 
   0  11  11        4.88        6.21      2.00 o 
   1  11  11        6.99        5.91      1.66 o 
  -5  12  11        0.07        1.79      2.51 o 
  -4  12  11        4.34        6.25      6.80 o 
  -3  12  11        5.19        3.31      3.55 o 
  -2  12  11        5.35        6.26      5.36 o 
  -1  12  11        5.13        6.35      3.93 o 
  -1 -12  12        0.60       -0.79      2.08 o 
   0 -12  12        0.87        3.29      2.18 o 
   1 -12  12        0.14       -1.78      1.63 o 
   2 -12  12        0.00        2.46      2.12 o 
  -3 -11  12        6.20        4.27      2.86 o 
  -2 -11  12        0.45        0.09      2.09 o 
  -1 -11  12       19.67       17.14      3.30 o 
   0 -11  12        0.09       -0.14      1.63 o 
   1 -11  12        2.92        2.59      1.68 o 
   2 -11  12        9.51        9.16      3.58 o 
   3 -11  12        1.74        4.36      2.93 o 
   4 -11  12        6.97        2.38      2.52 o 
  -4 -10  12        0.23        0.98      1.76 o 
  -3 -10  12        0.55        2.96      2.33 o 
  -2 -10  12       11.85        8.58      2.09 o 
  -1 -10  12        2.11        0.93      1.42 o 
   0 -10  12        0.11       -1.26      2.97 o 
   1 -10  12        0.02       -0.59      1.14 o 
   2 -10  12       24.49       30.95      5.91 o 
   3 -10  12        1.84        2.34      1.18 o 
   4 -10  12       10.74        6.69      2.28 o 
   5 -10  12        5.79        7.87      2.57 o 
  -5  -9  12        0.00        1.06      1.84 o 
  -4  -9  12        4.13        5.47      3.14 o 
  -3  -9  12        0.07       -0.19      1.40 o 
  -2  -9  12       33.53       29.03      3.06 o 
  -1  -9  12        1.25        1.99      1.26 o 
   0  -9  12        9.34       10.20      1.84 o 
   1  -9  12        1.38        1.28      1.03 o 
   2  -9  12       27.63       29.76      2.40 o 
   3  -9  12       26.10       26.91      2.48 o 
   4  -9  12        7.42        5.88      2.22 o 
   5  -9  12        1.55        3.75      1.82 o 
   6  -9  12        1.43       -0.50      1.63 o 
  -6  -8  12        0.60        4.69      2.27 o 
  -5  -8  12        0.16        3.21      1.82 o 
  -4  -8  12       17.56        9.96      4.02 o 
  -3  -8  12        2.65        1.30      1.38 o 
  -2  -8  12        3.18        3.32      1.24 o 
  -1  -8  12        0.03       -0.11      0.80 o 
   0  -8  12        0.72        0.30      0.89 o 
   1  -8  12       23.68       25.64      2.19 o 
   2  -8  12        4.35        3.23      1.13 o 
   3  -8  12        0.19        1.06      0.95 o 
   4  -8  12        0.18       -0.42      1.17 o 
   5  -8  12        0.29        0.15      1.41 o 
   6  -8  12        6.74        7.89      2.52 o 
  -7  -7  12        0.64        1.12      1.84 o 
  -6  -7  12        5.87        4.33      2.50 o 
  -5  -7  12        0.71        0.93      1.42 o 
  -4  -7  12       17.75       19.12      2.67 o 
  -3  -7  12       32.27       29.06      2.97 o 
  -2  -7  12        3.45        3.67      1.17 o 
  -1  -7  12        1.59       -0.05      0.77 o 
   0  -7  12       30.20       24.52      1.86 o 
   1  -7  12      103.34       91.43      3.91 o 
   2  -7  12       24.77       25.90      1.87 o 
   3  -7  12      183.79      176.89      3.69 o 
   4  -7  12        0.24        1.58      1.13 o 
   5  -7  12        1.94        2.44      1.54 o 
   6  -7  12        0.00        0.74      1.51 o 
   7  -7  12        6.73        9.29      2.82 o 
  -7  -6  12        7.38        6.12      2.10 o 
  -6  -6  12        1.01       -0.37      1.20 o 
  -5  -6  12        7.29        6.67      1.87 o 
  -4  -6  12       14.04       13.69      2.22 o 
  -3  -6  12        0.03        1.35      1.19 o 
  -2  -6  12        9.92        5.46      1.04 o 
  -1  -6  12        6.00        6.36      1.09 o 
   0  -6  12        7.67        6.24      1.65 o 
   1  -6  12        9.24       10.03      1.68 o 
   2  -6  12        1.31       -0.09      0.69 o 
   3  -6  12        1.24        0.97      0.74 o 
   4  -6  12        1.52        1.29      1.20 o 
   5  -6  12       21.75       20.16      2.56 o 
   6  -6  12        4.48        5.62      2.79 o 
   7  -6  12        4.19        6.40      2.01 o 
  -8  -5  12        2.91        4.26      1.80 o 
  -7  -5  12        0.01        0.34      1.39 o 
  -6  -5  12        4.97        2.69      1.72 o 
  -5  -5  12        3.60        1.20      1.21 o 
  -4  -5  12        0.01       -0.84      0.97 o 
  -3  -5  12        3.04        2.88      1.00 o 
  -2  -5  12       22.86       21.20      1.69 o 
  -1  -5  12       65.95       66.51      2.46 o 
   0  -5  12      110.61      114.63      3.65 o 
   1  -5  12        1.04        0.01      1.08 o 
   2  -5  12       53.71       55.64      2.28 o 
   3  -5  12       32.32       32.95      1.72 o 
   4  -5  12       20.34       23.11      2.54 o 
   5  -5  12        4.28        3.87      1.39 o 
   6  -5  12       26.05       29.79      6.81 o 
   7  -5  12       11.45       11.17      2.31 o 
  -8  -4  12       11.02        9.55      2.26 o 
  -7  -4  12        1.35        1.67      1.52 o 
  -6  -4  12        3.59        0.54      1.17 o 
  -5  -4  12        0.17        1.18      1.15 o 
  -4  -4  12        0.09       -0.19      0.99 o 
  -3  -4  12      336.52      358.43      8.66 o 
  -2  -4  12       20.76       21.48      2.32 o 
  -1  -4  12        7.49        3.96      0.87 o 
   0  -4  12       30.32       30.31      2.14 o 
   1  -4  12       18.48       20.69      1.40 o 
   2  -4  12        1.17        1.98      0.75 o 
   3  -4  12       42.41       47.84      1.94 o 
   4  -4  12       18.74       17.96      1.53 o 
   5  -4  12       15.86       16.95      2.46 o 
   6  -4  12        3.34        1.99      2.62 o 
   7  -4  12        3.34       -0.55      1.94 o 
  -8  -3  12        0.24        0.08      1.49 o 
  -7  -3  12        0.99       -0.02      1.20 o 
  -6  -3  12        4.45        0.82      1.70 o 
  -5  -3  12        0.01        1.50      1.29 o 
  -4  -3  12       14.95       10.79      1.36 o 
  -3  -3  12        0.71        0.28      0.98 o 
  -2  -3  12       55.59       55.98      2.62 o 
  -1  -3  12       20.27       17.16      1.41 o 
   0  -3  12        5.73        8.49      1.07 o 
   1  -3  12       68.74       70.71      2.02 o 
   2  -3  12        1.98        1.86      0.74 o 
   3  -3  12       12.87       11.70      1.06 o 
   4  -3  12        9.83       12.32      1.39 o 
   5  -3  12       27.54       31.53      3.17 o 
   6  -3  12        5.79        4.80      1.82 o 
   7  -3  12        0.20       -0.22      3.02 o 
  -9  -2  12        6.20        7.49      1.93 o 
  -8  -2  12        1.19       -0.32      1.31 o 
  -7  -2  12        2.66        2.54      1.33 o 
  -6  -2  12        0.30        0.97      0.79 o 
  -5  -2  12       14.66       17.16      1.60 o 
  -4  -2  12      362.96      375.68      7.53 o 
  -3  -2  12      554.94      567.44     11.29 o 
  -2  -2  12        2.89        2.53      0.71 o 
  -1  -2  12       13.01       13.74      1.43 o 
   0  -2  12        9.60       10.03      1.10 o 
   1  -2  12        0.55       -0.42      0.53 o 
   2  -2  12      439.73      465.67      6.27 o 
   3  -2  12       22.83       17.13      1.22 o 
   4  -2  12       19.06       14.05      1.44 o 
   5  -2  12        1.87        2.90      1.44 o 
   6  -2  12       27.51       28.10      3.19 o 
   7  -2  12        2.20        1.76      2.12 o 
  -9  -1  12        0.39        0.89      1.36 o 
  -8  -1  12        2.29        2.79      2.72 o 
  -7  -1  12        0.08        1.02      1.14 o 
  -6  -1  12        0.13       -1.30      0.65 o 
  -5  -1  12        3.02        4.08      0.96 o 
  -4  -1  12      137.99      140.76      3.80 o 
  -3  -1  12       48.51       37.05      2.10 o 
  -2  -1  12        5.48        6.14      0.81 o 
  -1  -1  12        7.60        7.89      1.12 o 
   0  -1  12       14.53       13.82      1.05 o 
   1  -1  12       32.70       31.82      1.58 o 
   2  -1  12      190.03      193.24      3.31 o 
   3  -1  12        0.03        0.40      0.52 o 
   4  -1  12      116.29      123.13      3.35 o 
   5  -1  12        9.54        7.45      1.60 o 
   6  -1  12        8.27       13.29      3.68 o 
   7  -1  12        9.35       12.34      2.92 o 
  -9   0  12        2.38        3.50      1.48 o 
  -8   0  12        1.48        1.26      1.25 o 
  -7   0  12       10.24        8.75      1.71 o 
  -6   0  12        9.38        7.57      1.58 o 
  -5   0  12        0.70        0.93      0.84 o 
  -4   0  12      328.99      329.08      6.35 o 
  -3   0  12      328.76      322.51      4.89 o 
  -2   0  12        9.05        9.37      1.05 o 
  -1   0  12       28.72       30.87      1.62 o 
   0   0  12       10.60       11.13      1.09 o 
   1   0  12      100.15      102.76      2.10 o 
   2   0  12      169.92      164.10      3.40 o 
   3   0  12       11.02       11.18      1.28 o 
   4   0  12        3.11        1.47      0.87 o 
   5   0  12       27.74       31.79      3.05 o 
   6   0  12        0.34        1.64      1.42 o 
   7   0  12       14.84       15.63      2.69 o 
  -9   1  12       40.61       46.16      3.37 o 
  -8   1  12        0.00        0.11      1.17 o 
  -7   1  12        0.25        0.49      1.10 o 
  -6   1  12        3.49        2.19      1.10 o 
  -5   1  12       10.56        9.66      1.23 o 
  -4   1  12        2.49        3.77      0.98 o 
  -3   1  12        6.66        5.35      0.85 o 
  -2   1  12       57.35       56.26      2.56 o 
  -1   1  12       16.32       17.93      1.41 o 
   0   1  12        0.01        1.01      0.46 o 
   1   1  12      101.15      107.39      2.17 o 
   2   1  12       79.24       78.81      2.05 o 
   3   1  12        0.14        0.30      0.57 o 
   4   1  12       14.24       16.45      1.51 o 
   5   1  12       15.70       12.59      1.93 o 
   6   1  12        0.74        1.02      1.51 o 
   7   1  12        8.86       10.13      2.51 o 
  -9   2  12        5.12       -0.04      1.67 o 
  -8   2  12       25.91       28.46      2.86 o 
  -7   2  12        0.48        0.45      1.02 o 
  -6   2  12       17.05       18.70      2.04 o 
  -5   2  12       15.34       13.59      1.41 o 
  -4   2  12        1.92        2.61      0.86 o 
  -3   2  12        8.17        7.19      1.03 o 
  -2   2  12        0.09       -0.06      0.59 o 
  -1   2  12       83.68       83.27      2.53 o 
   0   2  12        1.40        0.32      0.48 o 
   1   2  12       66.33       66.95      1.78 o 
   2   2  12      153.35      156.48      2.99 o 
   3   2  12      270.75      278.82      4.36 o 
   4   2  12        7.43        7.10      1.21 o 
   5   2  12        0.51       -1.45      1.44 o 
   6   2  12       27.78       33.11      3.71 o 
   7   2  12        4.31       -0.19      1.76 o 
  -9   3  12        1.34       -0.13      1.86 o 
  -8   3  12        4.56        2.83      2.10 o 
  -7   3  12        4.14        1.55      2.39 o 
  -6   3  12        3.31        1.30      1.38 o 
  -5   3  12       64.51       60.25      2.71 o 
  -4   3  12       80.16       85.97      3.37 o 
  -3   3  12       13.25       15.42      1.79 o 
  -2   3  12       19.65       26.06      1.60 o 
  -1   3  12       10.18        8.57      1.03 o 
   0   3  12       50.15       51.51      2.20 o 
   1   3  12       65.10       58.12      1.87 o 
   2   3  12      177.42      183.11      3.92 o 
   3   3  12        0.01        0.06      0.60 o 
   4   3  12       57.40       65.99      3.35 o 
   5   3  12        1.56       -0.87      1.32 o 
   6   3  12        0.11       -0.85      1.48 o 
  -9   4  12        0.31        0.52      1.89 o 
  -8   4  12        2.59        2.67      2.06 o 
  -7   4  12        6.92        4.61      2.17 o 
  -6   4  12        3.42        1.74      0.90 o 
  -5   4  12       21.34       23.01      3.32 o 
  -4   4  12       27.54       31.23      3.11 o 
  -3   4  12        6.85        7.96      1.75 o 
  -2   4  12       97.90      108.06      2.75 o 
  -1   4  12       19.25       16.73      1.33 o 
   0   4  12       18.96       21.97      2.04 o 
   1   4  12       50.41       45.84      1.97 o 
   2   4  12      442.48      445.44      6.47 o 
   3   4  12        0.03       -0.49      0.62 o 
   4   4  12       58.04       68.12      3.50 o 
   5   4  12       77.98       94.47      5.18 o 
   6   4  12        0.41       -0.32      1.96 o 
  -9   5  12        8.95        4.12      2.43 o 
  -8   5  12        0.30       -0.87      2.07 o 
  -7   5  12        0.05        2.36      1.95 o 
  -6   5  12        2.43        1.78      2.29 o 
  -5   5  12      131.87      158.94      8.41 o 
  -4   5  12        0.72        0.58      1.87 o 
  -3   5  12       18.26       18.94      2.41 o 
  -2   5  12        3.28        2.49      0.99 o 
  -1   5  12       35.17       34.24      1.87 o 
   0   5  12      147.40      144.73      3.37 o 
   1   5  12       38.55       42.44      2.11 o 
   2   5  12       10.32       10.56      1.29 o 
   3   5  12       29.90       30.98      2.03 o 
   4   5  12        0.84        1.54      1.39 o 
   5   5  12        6.47        3.91      2.31 o 
  -9   6  12        3.30        2.51      2.34 o 
  -8   6  12        3.39        5.28      2.60 o 
  -7   6  12        0.00        1.14      2.25 o 
  -6   6  12        5.50        3.74      2.64 o 
  -5   6  12        9.29       12.00      3.38 o 
  -4   6  12      105.26      116.77      4.00 o 
  -3   6  12      110.11      103.70      4.71 o 
  -2   6  12       27.39       31.47      2.27 o 
  -1   6  12       27.17       27.20      1.75 o 
   0   6  12       88.08       89.95      2.99 o 
   1   6  12       14.06       14.46      1.52 o 
   2   6  12        3.33        2.47      0.93 o 
   3   6  12        0.37        0.26      0.91 o 
   4   6  12       27.21       30.82      3.25 o 
   5   6  12        0.21       -0.97      1.90 o 
  -9   7  12        0.35       -0.84      2.25 o 
  -8   7  12        0.00        0.89      2.54 o 
  -7   7  12        0.17       -1.89      1.98 o 
  -6   7  12       10.73       13.09      3.52 o 
  -5   7  12       16.47        9.25      3.38 o 
  -4   7  12      172.64      172.47      4.90 o 
  -3   7  12       27.54       29.74      3.07 o 
  -2   7  12        8.41       10.00      1.49 o 
  -1   7  12       32.08       35.05      2.06 o 
   0   7  12      104.46      109.44      3.62 o 
   1   7  12        9.48        8.44      1.60 o 
   2   7  12        0.56        0.58      1.07 o 
   3   7  12       26.46       23.15      2.57 o 
   4   7  12        1.05        0.10      1.91 o 
  -8   8  12        1.86       -2.94      2.40 o 
  -7   8  12        2.00        7.85      3.27 o 
  -6   8  12        1.96        9.75      3.42 o 
  -5   8  12        5.79        2.15      3.01 o 
  -4   8  12      111.71      114.28      6.54 o 
  -3   8  12        3.74        1.77      2.03 o 
  -2   8  12        0.48        1.43      1.16 o 
  -1   8  12        0.00        0.50      1.21 o 
   0   8  12       16.78       20.05      1.99 o 
   1   8  12        0.04        0.86      0.97 o 
   2   8  12        6.08        6.17      1.56 o 
   3   8  12       32.20       36.97      2.97 o 
   4   8  12        2.04        0.71      2.21 o 
  -8   9  12        0.52       -1.71      2.90 o 
  -7   9  12        0.88        0.28      2.83 o 
  -6   9  12        1.25        5.58      3.33 o 
  -5   9  12        3.21        2.74      2.33 o 
  -4   9  12       28.40       35.68     12.78 o 
  -3   9  12        1.91        2.69      2.17 o 
  -2   9  12        1.45        0.66      1.48 o 
  -1   9  12       29.67       31.77      2.49 o 
   0   9  12        0.41        1.00      1.00 o 
   1   9  12        0.36        0.63      1.12 o 
   2   9  12        0.54        0.06      1.17 o 
   3   9  12        1.32       -0.11      1.98 o 
  -7  10  12        0.04       -3.89      2.80 o 
  -6  10  12        2.19       -3.13      2.86 o 
  -5  10  12        4.27        5.66      2.54 o 
  -4  10  12        6.73       15.49      3.23 o 
  -3  10  12       29.31       38.08      4.57 o 
  -2  10  12        0.99        2.39      2.02 o 
  -1  10  12        6.23        9.90      1.96 o 
   0  10  12        2.80        4.55      2.22 o 
   1  10  12        1.60        1.97      1.35 o 
   2  10  12        0.83        0.80      1.77 o 
  -6  11  12        3.91        8.50      4.06 o 
  -5  11  12        0.20        3.52      5.39 o 
  -4  11  12        2.27        9.24      2.88 o 
  -3  11  12       10.03       12.30      3.32 o 
  -2  11  12       21.92       21.63      3.41 o 
  -1  11  12        0.93        0.86      1.14 o 
   0  11  12        3.47       -0.29      1.34 o 
  -4  12  12        0.45        4.66      2.65 o 
  -3  12  12       11.74       20.02      5.11 o 
  -2  12  12        1.76        8.17      4.07 o 
   0 -12  13        0.18        1.69      3.17 o 
   1 -12  13        0.00       -0.12      3.00 o 
   2 -12  13        3.77        4.50      2.04 o 
  -2 -11  13        2.89        1.14      2.12 o 
  -1 -11  13        8.91        5.15      6.45 o 
   0 -11  13        0.26        0.44      1.62 o 
   1 -11  13        0.62        0.79      2.66 o 
   2 -11  13       31.76       35.00      4.22 o 
   3 -11  13        0.49       -1.75      2.45 o 
   4 -11  13        0.31        2.22      3.02 o 
  -4 -10  13        1.38        0.52      1.87 o 
  -3 -10  13        2.13        2.50      2.41 o 
  -2 -10  13        3.62        4.78      1.79 o 
  -1 -10  13        0.04        0.22      1.25 o 
   0 -10  13        2.49        2.69      2.23 o 
   1 -10  13        3.97        3.28      2.09 o 
   2 -10  13        0.70        2.87      1.48 o 
   3 -10  13        9.15       10.30      1.84 o 
   4 -10  13        4.70        7.42      3.23 o 
   5 -10  13        5.68        0.40      2.13 o 
  -5  -9  13        0.43        0.74      1.82 o 
  -4  -9  13        0.13        1.93      1.70 o 
  -3  -9  13        0.60        0.52      1.56 o 
  -2  -9  13        2.89        3.55      1.56 o 
  -1  -9  13        0.16       -0.35      1.19 o 
   0  -9  13        0.31        0.31      1.12 o 
   1  -9  13       12.08       11.42      1.70 o 
   2  -9  13        1.92        0.98      1.84 o 
   3  -9  13        0.51        0.28      1.09 o 
   4  -9  13        0.01        0.78      1.77 o 
   5  -9  13       10.72        7.63      2.51 o 
  -6  -8  13        2.14        2.38      1.96 o 
  -5  -8  13        1.53        1.32      1.66 o 
  -4  -8  13        6.66        7.63      2.63 o 
  -3  -8  13        0.88        2.08      1.94 o 
  -2  -8  13        4.27        3.44      1.35 o 
  -1  -8  13        1.34        0.92      1.34 o 
   0  -8  13        0.04        1.42      1.08 o 
   1  -8  13        0.06        0.82      0.93 o 
   2  -8  13        0.19        0.06      0.99 o 
   3  -8  13        0.34       -0.09      1.44 o 
   4  -8  13        5.07        4.26      1.99 o 
   5  -8  13        3.05       -0.51      2.22 o 
   6  -8  13        4.15        4.45      1.92 o 
  -6  -7  13        0.03       -0.69      1.57 o 
  -5  -7  13        4.21        1.31      1.64 o 
  -4  -7  13        2.34        1.73      1.48 o 
  -3  -7  13       35.01       27.72      3.05 o 
  -2  -7  13       10.86       10.50      1.64 o 
  -1  -7  13       18.82       14.52      1.54 o 
   0  -7  13       17.82       15.17      1.81 o 
   1  -7  13       12.90       10.52      1.71 o 
   2  -7  13        6.26        5.60      1.36 o 
   3  -7  13      130.16      126.69      3.91 o 
   4  -7  13        1.93        1.99      1.29 o 
   5  -7  13        2.24        3.90      1.69 o 
   6  -7  13       17.58       12.24      3.04 o 
  -7  -6  13        6.21        5.29      2.00 o 
  -6  -6  13        0.43       -0.11      1.39 o 
  -5  -6  13        3.47        3.38      1.71 o 
  -4  -6  13       30.14       26.85      4.96 o 
  -3  -6  13       21.85       23.67      2.72 o 
  -2  -6  13        5.25        3.23      1.02 o 
  -1  -6  13       47.48       42.95      2.44 o 
   0  -6  13        2.12        0.33      1.01 o 
   1  -6  13       74.98       70.78      3.53 o 
   2  -6  13       10.74        7.60      1.33 o 
   3  -6  13      102.17      112.31      2.90 o 
   4  -6  13       49.91       50.03      3.35 o 
   5  -6  13        7.80        9.67      2.13 o 
   6  -6  13        5.72        8.16      3.25 o 
   7  -6  13        3.74        3.52      1.93 o 
  -7  -5  13        0.04       -0.71      1.36 o 
  -6  -5  13        0.01       -1.95      1.16 o 
  -5  -5  13        1.81        0.32      1.13 o 
  -4  -5  13       26.45       21.41      2.51 o 
  -3  -5  13       57.13       61.50      4.13 o 
  -2  -5  13       11.40       12.34      1.39 o 
  -1  -5  13        1.89        2.17      0.86 o 
   0  -5  13       13.31        7.97      1.75 o 
   1  -5  13       48.49       49.03      4.70 o 
   2  -5  13      185.19      186.61      3.75 o 
   3  -5  13       85.09       79.78      2.45 o 
   4  -5  13        0.02        0.95      1.10 o 
   5  -5  13       14.55       14.15      2.16 o 
   6  -5  13        2.24        0.09      1.35 o 
   7  -5  13        0.57        1.83      1.62 o 
  -8  -4  13        1.53        1.41      1.61 o 
  -7  -4  13        2.78        2.75      1.62 o 
  -6  -4  13        2.28        0.78      1.30 o 
  -5  -4  13        5.90        8.01      1.71 o 
  -4  -4  13       19.66       21.29      4.12 o 
  -3  -4  13        6.55        4.73      1.16 o 
  -2  -4  13       16.13       14.70      1.72 o 
  -1  -4  13       31.41       31.48      1.97 o 
   0  -4  13       97.67       86.35      3.24 o 
   1  -4  13        1.75        1.64      0.91 o 
   2  -4  13       72.00       71.75      2.27 o 
   3  -4  13       21.05       25.11      1.57 o 
   4  -4  13        3.03        3.22      0.92 o 
   5  -4  13        5.36        4.38      1.67 o 
   6  -4  13       19.81       23.73      3.53 o 
   7  -4  13        1.63        0.75      2.01 o 
  -8  -3  13        1.88        0.38      1.43 o 
  -7  -3  13        0.01        1.14      1.38 o 
  -6  -3  13        2.30        2.13      1.57 o 
  -5  -3  13        0.04       -0.52      0.88 o 
  -4  -3  13       13.91       14.63      1.60 o 
  -3  -3  13      303.89      278.37      7.65 o 
  -2  -3  13      107.93      102.03      2.94 o 
  -1  -3  13      115.12      121.03      3.27 o 
   0  -3  13       14.50       11.97      1.52 o 
   1  -3  13        0.03        0.07      0.65 o 
   2  -3  13       89.34       95.01      2.50 o 
   3  -3  13        1.27        0.89      0.64 o 
   4  -3  13      150.05      156.31      4.17 o 
   5  -3  13        1.74       -0.19      1.27 o 
   6  -3  13       26.53       29.84      8.97 o 
   7  -3  13       11.51       12.34      8.39 o 
  -9  -2  13        5.89        4.47      1.90 o 
  -8  -2  13        0.31        0.48      1.34 o 
  -7  -2  13        8.24        6.56      1.71 o 
  -6  -2  13        4.74        5.46      1.58 o 
  -5  -2  13        0.36        0.59      0.84 o 
  -4  -2  13        6.34        5.73      1.12 o 
  -3  -2  13      644.76      612.47     24.09 o 
  -2  -2  13        5.40        2.43      0.88 o 
  -1  -2  13       13.61       15.00      1.59 o 
   0  -2  13      181.46      172.96      4.47 o 
   1  -2  13       27.19       28.28      1.69 o 
   2  -2  13       79.71       78.72      2.46 o 
   3  -2  13        1.03        0.25      0.58 o 
   4  -2  13        3.34        2.26      0.94 o 
   5  -2  13       33.86       47.20      6.37 o 
   6  -2  13        0.35       -0.66      1.75 o 
   7  -2  13        0.05       -1.58      2.14 o 
  -9  -1  13        4.59        9.14      2.02 o 
  -8  -1  13        0.18       -0.27      1.23 o 
  -7  -1  13        0.20        1.03      1.21 o 
  -6  -1  13        1.33        1.47      0.86 o 
  -5  -1  13        0.41        0.80      0.83 o 
  -4  -1  13        2.69        1.39      1.03 o 
  -3  -1  13      205.71      192.26      5.64 o 
  -2  -1  13       81.16       81.37      2.78 o 
  -1  -1  13       76.34       82.83      2.93 o 
   0  -1  13       10.12        8.41      0.99 o 
   1  -1  13       46.74       49.80      1.97 o 
   2  -1  13       34.42       35.36      1.73 o 
   3  -1  13        4.23        4.63      0.78 o 
   4  -1  13       45.77       44.49      2.43 o 
   5  -1  13       18.94       24.46      3.33 o 
   6  -1  13        0.40        1.19      1.85 o 
   7  -1  13        2.15        0.02      2.04 o 
  -9   0  13        6.65        4.60      1.81 o 
  -8   0  13        0.22        1.12      1.35 o 
  -7   0  13        1.64        2.16      1.52 o 
  -6   0  13        0.00        0.74      0.77 o 
  -5   0  13        3.19        4.95      0.99 o 
  -4   0  13      156.86      155.94      4.11 o 
  -3   0  13        6.94        7.25      1.95 o 
  -2   0  13       32.74       34.04      2.12 o 
  -1   0  13       23.16       27.44      1.69 o 
   0   0  13       58.11       60.40      2.23 o 
   1   0  13        1.94        1.24      0.58 o 
   2   0  13        4.88        4.87      0.85 o 
   3   0  13        6.38        7.24      0.87 o 
   4   0  13        1.63        3.07      0.96 o 
   5   0  13        1.62        2.55      1.59 o 
   6   0  13        2.28        1.18      1.75 o 
   7   0  13        0.25        3.08      2.40 o 
  -9   1  13       19.99       16.00      3.06 o 
  -8   1  13        8.95        8.03      1.73 o 
  -7   1  13        4.22        5.53      1.51 o 
  -6   1  13       25.05       28.63      1.78 o 
  -5   1  13      138.36      137.66      3.72 o 
  -4   1  13      229.84      238.55      5.24 o 
  -3   1  13       35.89       36.98      2.48 o 
  -2   1  13       50.90       52.65      2.16 o 
  -1   1  13       12.04       12.20      1.42 o 
   0   1  13       29.00       31.30      1.83 o 
   1   1  13       50.86       52.87      1.91 o 
   2   1  13       24.08       21.84      1.48 o 
   3   1  13       37.01       40.20      1.80 o 
   4   1  13       10.90       10.44      1.82 o 
   5   1  13        0.36        3.15      1.44 o 
   6   1  13        1.14        0.89      1.66 o 
  -9   2  13       29.81       28.16      3.68 o 
  -8   2  13        3.59        3.85      1.69 o 
  -7   2  13        0.07       -0.69      1.30 o 
  -6   2  13        0.92        0.10      0.96 o 
  -5   2  13      117.06      118.66      3.42 o 
  -4   2  13        9.34        8.05      1.21 o 
  -3   2  13        2.27        2.31      1.10 o 
  -2   2  13      388.90      394.12      7.09 o 
  -1   2  13        3.01        2.97      0.92 o 
   0   2  13        0.21        0.66      0.58 o 
   1   2  13      380.68      380.81      5.47 o 
   2   2  13       38.59       39.06      1.73 o 
   3   2  13       58.48       55.82      2.06 o 
   4   2  13       22.89       27.24      2.53 o 
   5   2  13       29.07       30.94      3.70 o 
   6   2  13        9.24        6.28      2.07 o 
  -9   3  13       27.26       24.92      3.60 o 
  -8   3  13        0.00       -0.26      1.87 o 
  -7   3  13        0.24       -1.13      1.17 o 
  -6   3  13        0.25        1.23      0.84 o 
  -5   3  13      195.21      194.30      5.26 o 
  -4   3  13       17.46       18.92      2.02 o 
  -3   3  13        3.18        2.42      1.10 o 
  -2   3  13       13.65       11.62      1.39 o 
  -1   3  13       79.54       80.05      2.66 o 
   0   3  13       30.88       30.29      2.09 o 
   1   3  13       58.62       66.33      2.30 o 
   2   3  13       52.39       60.15      2.26 o 
   3   3  13        6.29        5.27      0.87 o 
   4   3  13        9.97        6.41      1.47 o 
   5   3  13        8.55        7.32      3.20 o 
   6   3  13        5.09        3.24      5.52 o 
  -9   4  13        4.45        2.97      2.43 o 
  -8   4  13        3.46       -0.35      1.99 o 
  -7   4  13        1.81       -0.07      1.77 o 
  -6   4  13        4.45        2.93      1.44 o 
  -5   4  13       46.34       52.17      5.59 o 
  -4   4  13        6.82        3.73      1.98 o 
  -3   4  13       44.50       41.68      3.12 o 
  -2   4  13        1.02        1.36      1.06 o 
  -1   4  13        8.12        6.06      1.08 o 
   0   4  13      117.84      118.12      2.72 o 
   1   4  13       49.94       54.52      2.32 o 
   2   4  13       26.85       22.56      1.66 o 
   3   4  13       20.56       23.98      1.82 o 
   4   4  13       38.62       35.84      3.29 o 
   5   4  13        6.43       10.88      2.93 o 
   6   4  13       18.47       19.13      3.10 o 
  -9   5  13        2.07        0.67      2.36 o 
  -8   5  13        8.47       11.01      3.01 o 
  -7   5  13        9.27        5.37      2.67 o 
  -6   5  13        6.83       11.78      3.33 o 
  -5   5  13        0.00       -1.57      1.95 o 
  -4   5  13        8.70       10.97      2.18 o 
  -3   5  13        0.42        4.15      1.58 o 
  -2   5  13       22.09       22.01      2.98 o 
  -1   5  13        9.91       10.98      1.18 o 
   0   5  13       70.38       68.93      2.54 o 
   1   5  13       16.37       13.70      1.68 o 
   2   5  13       18.84       13.60      1.44 o 
   3   5  13        6.03        5.40      1.33 o 
   4   5  13       12.71       19.21      2.64 o 
   5   5  13        0.43        4.46      2.41 o 
  -9   6  13        4.86       -0.36      2.41 o 
  -8   6  13        9.85       10.86      3.21 o 
  -7   6  13        2.48        1.35      2.40 o 
  -6   6  13        3.92        3.82      2.60 o 
  -5   6  13        0.58       -0.44      2.36 o 
  -4   6  13       16.57       16.26      1.82 o 
  -3   6  13       11.24       14.75      2.40 o 
  -2   6  13        2.45        5.75      1.24 o 
  -1   6  13        0.36        0.94      0.73 o 
   0   6  13       10.03       10.90      1.47 o 
   1   6  13        7.84        9.66      1.36 o 
   2   6  13       23.36       21.02      2.00 o 
   3   6  13       42.56       49.25      3.68 o 
   4   6  13        0.01        2.75      1.65 o 
   5   6  13       12.62        6.27      2.70 o 
  -8   7  13       12.46        8.41      3.38 o 
  -7   7  13        0.14        0.86      2.53 o 
  -6   7  13        7.95        1.72      2.61 o 
  -5   7  13       20.49       30.58      5.14 o 
  -4   7  13        4.58        6.52      1.57 o 
  -3   7  13       17.20       18.10      2.19 o 
  -2   7  13        0.09        0.43      1.03 o 
  -1   7  13       15.01       17.53      1.54 o 
   0   7  13        7.88        7.58      2.23 o 
   1   7  13        7.52        4.75      1.15 o 
   2   7  13        0.51        1.84      1.22 o 
   3   7  13       22.38       22.42      2.41 o 
   4   7  13        3.83        5.28      2.56 o 
  -8   8  13        0.05       -1.52      2.59 o 
  -7   8  13        0.04        1.49      2.73 o 
  -6   8  13       14.59       15.19      4.09 o 
  -5   8  13        3.33        9.64      3.66 o 
  -4   8  13       10.84       17.38      4.53 o 
  -3   8  13        0.75        2.90      2.20 o 
  -2   8  13        0.86       -0.83      1.23 o 
  -1   8  13        1.53        1.33      0.92 o 
   0   8  13        0.93        0.82      1.06 o 
   1   8  13       11.26       12.33      1.88 o 
   2   8  13        0.03        0.01      1.11 o 
   3   8  13        0.88        0.53      1.25 o 
  -7   9  13        1.40        5.48      3.43 o 
  -6   9  13        8.75       13.81      4.15 o 
  -5   9  13        2.70        1.13      3.09 o 
  -4   9  13        0.05        1.07      3.42 o 
  -3   9  13        3.95        3.42      2.19 o 
  -2   9  13        7.64        7.53      1.93 o 
  -1   9  13       47.32       49.85      2.89 o 
   0   9  13        7.35        5.85      1.51 o 
   1   9  13        0.67        1.13      1.20 o 
   2   9  13        3.86        4.07      1.67 o 
  -7  10  13       10.44        4.66      3.67 o 
  -6  10  13        5.90       10.15      4.16 o 
  -5  10  13        2.14        3.02      3.83 o 
  -4  10  13        2.70        4.16      2.43 o 
  -3  10  13        0.99        5.92      2.52 o 
  -2  10  13        3.72        6.33      2.16 o 
  -1  10  13        3.84        5.96      1.33 o 
   0  10  13        0.03        1.57      1.33 o 
   1  10  13       12.51       14.33      2.27 o 
  -5  11  13        0.14        2.17      3.86 o 
  -4  11  13        2.52        7.24      2.73 o 
  -3  11  13        1.68        5.78      3.20 o 
  -2  11  13        2.48        5.70      2.41 o 
  -1  11  13       23.47       25.19      4.51 o 
   0  11  13        2.16        4.00      1.88 o 
  -2 -11  14        8.29        9.09      8.62 o 
  -1 -11  14        3.94        6.59      4.16 o 
   0 -11  14        3.83        1.75      2.41 o 
   1 -11  14        0.51       -1.04      2.03 o 
   2 -11  14        0.58        0.18      1.62 o 
   3 -11  14        0.07        0.91      2.88 o 
  -3 -10  14        5.03        0.44      2.17 o 
  -2 -10  14        6.97        6.83      3.55 o 
  -1 -10  14        0.45        0.29      1.43 o 
   0 -10  14        0.03       -1.14      1.59 o 
   1 -10  14        0.01       -0.65      1.28 o 
   2 -10  14        2.31        2.95      1.59 o 
   3 -10  14        2.01        2.26      1.35 o 
   4 -10  14        2.00        0.45      2.59 o 
  -4  -9  14        2.44        3.62      1.98 o 
  -3  -9  14        0.01       -0.33      1.74 o 
  -2  -9  14        0.24        1.29      1.42 o 
  -1  -9  14       14.99       14.96      2.32 o 
   0  -9  14        0.00       -0.21      1.17 o 
   1  -9  14        1.57        1.65      1.15 o 
   2  -9  14        6.49        7.61      2.49 o 
   3  -9  14        9.16        6.47      1.59 o 
   4  -9  14        4.13        8.38      3.37 o 
   5  -9  14        1.39        3.28      2.84 o 
  -5  -8  14        1.11        0.61      1.69 o 
  -4  -8  14        7.32        6.54      2.05 o 
  -3  -8  14        1.27        1.75      1.60 o 
  -2  -8  14        1.56        0.67      1.14 o 
  -1  -8  14       11.73        8.28      3.04 o 
   0  -8  14        3.49        2.11      1.29 o 
   1  -8  14       25.29       22.70      3.12 o 
   2  -8  14        0.12       -0.62      1.18 o 
   3  -8  14        3.06        2.88      1.27 o 
   4  -8  14        1.17       -1.37      1.89 o 
   5  -8  14        0.81        1.61      2.58 o 
  -6  -7  14        0.00       -2.28      1.45 o 
  -5  -7  14        6.66        7.17      2.03 o 
  -4  -7  14        2.89        2.22      1.49 o 
  -3  -7  14        2.83        1.85      1.48 o 
  -2  -7  14       13.93       10.33      1.70 o 
  -1  -7  14        2.83        2.63      1.08 o 
   0  -7  14       18.76       14.48      2.00 o 
   1  -7  14       14.44       14.17      2.08 o 
   2  -7  14       11.87        8.40      1.70 o 
   3  -7  14        7.66        9.63      1.66 o 
   4  -7  14       11.39       13.91      3.67 o 
   5  -7  14        2.08        0.72      1.68 o 
   6  -7  14        6.28        4.10      1.91 o 
  -7  -6  14        3.14        3.25      1.94 o 
  -6  -6  14        0.06        1.09      1.57 o 
  -5  -6  14        5.12        1.90      1.50 o 
  -4  -6  14        3.36        4.46      1.55 o 
  -3  -6  14        3.09        5.45      1.65 o 
  -2  -6  14        1.99        1.39      1.00 o 
  -1  -6  14       16.04       13.67      2.17 o 
   0  -6  14       17.31       16.41      2.14 o 
   1  -6  14        2.91        2.06      1.15 o 
   2  -6  14        2.40        4.90      2.90 o 
   3  -6  14       15.29       12.06      2.68 o 
   4  -6  14       34.16       31.87      4.21 o 
   5  -6  14        0.06       -0.08      1.34 o 
   6  -6  14        6.83        3.42      1.76 o 
  -7  -5  14        0.08       -0.31      1.42 o 
  -6  -5  14        0.34        0.84      1.51 o 
  -5  -5  14        2.16        3.00      1.57 o 
  -4  -5  14        0.01       -1.69      1.07 o 
  -3  -5  14        2.48        1.72      1.20 o 
  -2  -5  14        5.37        3.81      1.20 o 
  -1  -5  14        6.32        3.77      0.97 o 
   0  -5  14       18.21       13.93      2.06 o 
   1  -5  14        5.06        2.48      1.16 o 
   2  -5  14        0.05        0.85      0.90 o 
   3  -5  14       24.57       24.56      1.73 o 
   4  -5  14        5.22        5.25      1.49 o 
   5  -5  14        9.03        9.32      1.95 o 
   6  -5  14       17.97       27.35      3.20 o 
  -8  -4  14        1.34        2.59      1.77 o 
  -7  -4  14        9.81       11.14      3.02 o 
  -6  -4  14        1.65        0.85      1.29 o 
  -5  -4  14        1.43        2.45      1.32 o 
  -4  -4  14        0.01        0.54      1.13 o 
  -3  -4  14       50.94       59.44      4.02 o 
  -2  -4  14        8.38       10.89      1.43 o 
  -1  -4  14        2.54        2.31      0.87 o 
   0  -4  14       12.38       13.24      1.64 o 
   1  -4  14       22.72       24.58      2.38 o 
   2  -4  14       12.90       12.62      1.46 o 
   3  -4  14       20.15       15.19      1.40 o 
   4  -4  14        0.24        1.42      1.49 o 
   5  -4  14       20.02       22.76      2.43 o 
   6  -4  14        6.00        9.36      2.08 o 
  -8  -3  14        0.15        2.35      1.59 o 
  -7  -3  14        4.65        3.22      1.61 o 
  -6  -3  14        0.42        1.53      1.29 o 
  -5  -3  14        0.79        1.43      1.16 o 
  -4  -3  14        3.68        6.32      1.54 o 
  -3  -3  14       13.86        9.59      1.42 o 
  -2  -3  14       43.60       39.17      2.84 o 
  -1  -3  14        3.84        4.95      1.25 o 
   0  -3  14       60.69       56.40      3.04 o 
   1  -3  14       11.65       11.87      1.51 o 
   2  -3  14       15.58       15.79      1.57 o 
   3  -3  14       31.29       36.74      2.48 o 
   4  -3  14        0.36        0.42      1.06 o 
   5  -3  14       10.43       10.84      2.43 o 
   6  -3  14        1.92       -0.03      1.69 o 
  -8  -2  14        2.91        3.37      1.72 o 
  -7  -2  14        1.54       -0.32      1.25 o 
  -6  -2  14       12.70       11.42      2.97 o 
  -5  -2  14        0.39        0.04      1.11 o 
  -4  -2  14      112.14      118.91      4.69 o 
  -3  -2  14       65.03       63.26      5.00 o 
  -2  -2  14       35.91       38.57      2.71 o 
  -1  -2  14        0.66        1.42      0.92 o 
   0  -2  14       80.44       79.58      2.79 o 
   1  -2  14       12.02       13.21      1.52 o 
   2  -2  14        7.45        7.47      1.07 o 
   3  -2  14       23.86       20.75      1.77 o 
   4  -2  14        0.56       -0.17      0.98 o 
   5  -2  14        0.17        1.20      1.42 o 
   6  -2  14        2.98        5.08      2.28 o 
  -9  -1  14        1.29        1.99      1.59 o 
  -8  -1  14        1.64        1.79      1.45 o 
  -7  -1  14        0.33        1.54      1.36 o 
  -6  -1  14        3.29        4.50      1.57 o 
  -5  -1  14        7.21        4.70      1.48 o 
  -4  -1  14       29.60       26.89      2.08 o 
  -3  -1  14       83.16       75.51      4.05 o 
  -2  -1  14       55.72       66.54      3.93 o 
  -1  -1  14       40.79       33.83      2.31 o 
   0  -1  14        3.26        4.32      0.99 o 
   1  -1  14       92.79       94.87      2.89 o 
   2  -1  14        1.56        0.11      0.68 o 
   3  -1  14        5.74        5.39      0.95 o 
   4  -1  14      105.86      110.60      6.05 o 
   5  -1  14        4.47        5.11      1.75 o 
   6  -1  14        0.37       -0.25      1.75 o 
  -9   0  14        0.08       -2.08      1.54 o 
  -8   0  14        0.00        0.76      1.32 o 
  -7   0  14        0.12        0.64      1.17 o 
  -6   0  14        0.68        1.17      1.15 o 
  -5   0  14       35.51       36.44      2.96 o 
  -4   0  14       25.68       24.39      1.92 o 
  -3   0  14        8.31       10.43      1.42 o 
  -2   0  14      149.62      152.84      5.77 o 
  -1   0  14       88.74       87.67      3.11 o 
   0   0  14       67.01       69.14      3.10 o 
   1   0  14      124.40      127.06      3.26 o 
   2   0  14        8.37        8.32      1.06 o 
   3   0  14        1.80        1.16      0.66 o 
   4   0  14        0.26        3.12      1.10 o 
   5   0  14       28.35       30.40      2.84 o 
   6   0  14        1.73       -0.42      1.54 o 
  -9   1  14        2.30        3.17      2.25 o 
  -8   1  14        9.23        8.57      3.02 o 
  -7   1  14        1.41        1.92      1.23 o 
  -6   1  14        6.64        4.65      1.45 o 
  -5   1  14       15.99       14.72      1.57 o 
  -4   1  14        0.20       -0.21      0.75 o 
  -3   1  14       41.54       39.62      2.93 o 
  -2   1  14        0.38        1.23      0.87 o 
  -1   1  14       76.00       76.17      3.18 o 
   0   1  14       73.03       74.91      2.94 o 
   1   1  14      211.60      207.64      6.86 o 
   2   1  14        9.28        7.07      0.94 o 
   3   1  14       46.02       52.53      2.27 o 
   4   1  14        1.58        1.40      1.06 o 
   5   1  14       14.78       22.56      2.60 o 
   6   1  14        1.71       -1.00      1.54 o 
  -9   2  14        2.12       -0.69      1.92 o 
  -8   2  14        1.91        1.15      1.57 o 
  -7   2  14        0.02        1.77      1.95 o 
  -6   2  14        1.91        5.10      1.80 o 
  -5   2  14        0.74        1.36      0.86 o 
  -4   2  14        1.89        1.28      1.10 o 
  -3   2  14       32.70       37.11      2.75 o 
  -2   2  14      245.16      246.32      5.35 o 
  -1   2  14       26.14       26.04      2.05 o 
   0   2  14       65.00       72.37      2.97 o 
   1   2  14       54.27       57.01      2.48 o 
   2   2  14       21.87       22.90      1.60 o 
   3   2  14       13.77       16.33      1.47 o 
   4   2  14       32.56       38.76      3.21 o 
   5   2  14        6.10        6.47      2.09 o 
   6   2  14        9.82        7.76      2.31 o 
  -9   3  14        8.43        8.44      2.55 o 
  -8   3  14        1.31        1.37      2.22 o 
  -7   3  14        0.12        1.91      1.45 o 
  -6   3  14        7.98        6.45      1.87 o 
  -5   3  14       15.97       15.65      2.49 o 
  -4   3  14        0.97       -0.06      1.34 o 
  -3   3  14       15.43       19.00      1.92 o 
  -2   3  14       21.21       18.67      1.68 o 
  -1   3  14       66.09       65.18      2.83 o 
   0   3  14       10.56       12.05      1.21 o 
   1   3  14      233.62      242.65      4.63 o 
   2   3  14      117.86      127.33      3.33 o 
   3   3  14        0.25        0.00      0.82 o 
   4   3  14       17.73       18.90      2.54 o 
   5   3  14        0.02       -2.31      1.83 o 
  -9   4  14        2.02       -1.06      2.04 o 
  -8   4  14        1.23        3.79      2.49 o 
  -7   4  14        1.43        1.23      2.36 o 
  -6   4  14       53.97       59.36      5.96 o 
  -5   4  14       51.80       52.64      4.80 o 
  -4   4  14        1.11        0.67      1.39 o 
  -3   4  14        1.42        0.96      1.30 o 
  -2   4  14       57.90       58.86      3.26 o 
  -1   4  14       19.27       21.10      2.88 o 
   0   4  14       12.64       12.28      1.17 o 
   1   4  14       51.09       57.21      2.53 o 
   2   4  14       11.87        9.29      1.31 o 
   3   4  14       18.56       18.94      2.86 o 
   4   4  14        1.90        2.40      1.62 o 
   5   4  14        5.30        3.40      2.59 o 
  -9   5  14        3.60        4.74      2.65 o 
  -8   5  14        0.65       -0.69      2.35 o 
  -7   5  14        0.70        2.05      2.43 o 
  -6   5  14       15.89       21.05      4.04 o 
  -5   5  14        1.90        1.27      2.53 o 
  -4   5  14       16.29       18.79      2.18 o 
  -3   5  14        7.37        9.53      2.11 o 
  -2   5  14        2.00        1.87      1.60 o 
  -1   5  14        0.28        0.11      1.39 o 
   0   5  14       73.86       71.20      3.11 o 
   1   5  14       23.25       19.97      1.58 o 
   2   5  14        0.14       -0.14      0.83 o 
   3   5  14       16.95       19.10      2.26 o 
   4   5  14       13.21       13.58      2.42 o 
   5   5  14        0.15       -0.69      1.53 o 
  -8   6  14        4.92        9.66      3.25 o 
  -7   6  14        0.39       -1.37      2.43 o 
  -6   6  14       49.89       55.30      6.34 o 
  -5   6  14       48.57       59.96      6.92 o 
  -4   6  14        1.73        1.39      1.54 o 
  -3   6  14        0.25        1.15      1.55 o 
  -2   6  14       14.34       14.60      2.03 o 
  -1   6  14       11.69       12.76      2.02 o 
   0   6  14        1.30        1.93      0.95 o 
   1   6  14        7.35        6.81      1.29 o 
   2   6  14       26.74       22.54      2.36 o 
   3   6  14        0.02       -0.30      1.14 o 
   4   6  14        0.43        0.83      1.54 o 
  -8   7  14       14.84       17.42      4.29 o 
  -7   7  14        0.00       -0.88      2.22 o 
  -6   7  14       29.29       31.65      5.03 o 
  -5   7  14       40.20       40.38      5.82 o 
  -4   7  14        0.00        0.87      1.22 o 
  -3   7  14        0.47        1.45      2.89 o 
  -2   7  14        0.92       -1.55      2.12 o 
  -1   7  14       65.71       54.50      2.83 o 
   0   7  14       47.13       47.85      2.92 o 
   1   7  14        0.47        1.60      1.09 o 
   2   7  14        4.03        4.05      1.78 o 
   3   7  14        4.91        3.95      1.70 o 
  -8   8  14        0.22       -1.53      2.80 o 
  -7   8  14        5.36       11.06      3.81 o 
  -6   8  14        8.69        8.68      3.87 o 
  -5   8  14        7.70        7.85      3.93 o 
  -4   8  14        0.03        2.58      3.15 o 
  -3   8  14        2.87        1.10      3.22 o 
  -2   8  14        2.72        3.83      1.60 o 
  -1   8  14        9.83        8.84      1.47 o 
   0   8  14       21.38       17.57      2.12 o 
   1   8  14        7.40        3.33      1.34 o 
   2   8  14        9.79        8.44      1.88 o 
   3   8  14        1.81        3.20      1.85 o 
  -7   9  14       10.26       12.32      4.26 o 
  -6   9  14        2.07        4.44      3.71 o 
  -5   9  14        3.88        8.87      3.79 o 
  -4   9  14        2.37       11.96      4.32 o 
  -3   9  14        2.35        4.41      3.41 o 
  -2   9  14        0.12        3.13      1.99 o 
  -1   9  14       17.32       18.20      3.03 o 
   0   9  14        4.78        3.99      2.04 o 
   1   9  14        6.36        8.65      3.19 o 
   2   9  14        2.78        2.59      2.41 o 
  -6  10  14       11.16        7.87      4.24 o 
  -5  10  14        1.52        3.13      3.78 o 
  -4  10  14        2.94        2.84      3.83 o 
  -3  10  14        2.75        0.57      3.96 o 
  -2  10  14       18.12       19.17      3.32 o 
  -1  10  14        8.81        9.45      1.57 o 
   0  10  14        8.36       11.10      2.04 o 
  -4  11  14        9.22        7.18      4.61 o 
  -3  11  14        0.26        5.78      3.38 o 
  -2  11  14        0.79        3.46      2.34 o 
  -1  11  14        1.63        2.96      3.25 o 
  -1 -11  15        0.15       -0.19      3.36 o 
   0 -11  15        0.75       -2.95      2.59 o 
   1 -11  15        0.61       -2.92      2.66 o 
  -3 -10  15        0.03        1.03      2.21 o 
  -2 -10  15       22.58       19.02      2.86 o 
  -1 -10  15        1.26        1.04      1.56 o 
   0 -10  15        0.00        1.99      1.84 o 
   1 -10  15       21.49       16.77      2.84 o 
   2 -10  15        0.29        2.31      1.70 o 
   3 -10  15        0.26        1.60      2.56 o 
  -4  -9  15        0.00       -0.51      1.74 o 
  -3  -9  15        0.07        0.10      2.61 o 
  -2  -9  15        0.05        0.45      1.50 o 
  -1  -9  15        0.32        0.02      1.34 o 
   0  -9  15        1.36        0.82      1.30 o 
   1  -9  15        4.14        2.81      1.44 o 
   2  -9  15        7.36        5.65      1.78 o 
   3  -9  15        2.66        4.25      2.18 o 
   4  -9  15        1.79        9.02      3.50 o 
  -5  -8  15        0.12        0.99      1.79 o 
  -4  -8  15        7.84        8.72      2.29 o 
  -3  -8  15        0.50        1.51      1.63 o 
  -2  -8  15        0.17        0.11      1.29 o 
  -1  -8  15        0.78        0.65      1.25 o 
   0  -8  15        5.82        4.18      1.50 o 
   1  -8  15        1.42        1.73      1.15 o 
   2  -8  15       13.60        9.71      2.06 o 
   3  -8  15        1.03        1.81      2.47 o 
   4  -8  15        0.07        2.55      2.37 o 
   5  -8  15        1.64        2.59      2.54 o 
  -6  -7  15        0.02        0.29      1.73 o 
  -5  -7  15        5.68        2.47      1.76 o 
  -4  -7  15        0.59        2.61      1.73 o 
  -3  -7  15        2.85        1.63      1.44 o 
  -2  -7  15        1.40        2.34      1.26 o 
  -1  -7  15       30.02       24.81      2.75 o 
   0  -7  15        0.01       -0.22      1.01 o 
   1  -7  15        8.32        7.52      1.73 o 
   2  -7  15       23.56       25.83      3.03 o 
   3  -7  15        0.88        1.12      1.63 o 
   4  -7  15        0.18       -0.77      1.95 o 
   5  -7  15        0.59        0.62      2.53 o 
  -6  -6  15        0.40       -0.98      1.47 o 
  -5  -6  15        2.77        3.48      1.68 o 
  -4  -6  15        0.12       -0.10      1.21 o 
  -3  -6  15        0.08       -0.51      1.15 o 
  -2  -6  15        0.58        0.77      1.10 o 
  -1  -6  15       33.24       30.62      2.20 o 
   0  -6  15        0.39        1.90      1.34 o 
   1  -6  15        0.60        2.43      1.24 o 
   2  -6  15       69.87       70.91      3.53 o 
   3  -6  15        2.41        0.60      1.04 o 
   4  -6  15        5.24        2.80      1.99 o 
   5  -6  15        1.61        0.59      1.98 o 
   6  -6  15        4.05        3.09      1.86 o 
  -7  -5  15        0.22        0.73      1.46 o 
  -6  -5  15        2.40        2.32      1.52 o 
  -5  -5  15       16.29       19.74      2.69 o 
  -4  -5  15        0.22       -0.65      0.99 o 
  -3  -5  15        0.28       -1.21      1.08 o 
  -2  -5  15        7.96        9.52      1.62 o 
  -1  -5  15        0.18       -0.27      0.84 o 
   0  -5  15       33.57       36.28      6.45 o 
   1  -5  15        2.85        3.11      1.27 o 
   2  -5  15        1.30        1.04      1.00 o 
   3  -5  15       36.57       42.38      3.10 o 
   4  -5  15        6.55        5.75      2.32 o 
   5  -5  15        0.24        3.50      2.07 o 
   6  -5  15        0.99        2.50      1.76 o 
  -7  -4  15        4.90        1.99      1.57 o 
  -6  -4  15        5.84        3.85      2.00 o 
  -5  -4  15        0.09        3.63      1.62 o 
  -4  -4  15       45.53       47.38      3.81 o 
  -3  -4  15       18.61       21.54      4.89 o 
  -2  -4  15        0.09        0.19      0.92 o 
  -1  -4  15        1.79        1.82      1.18 o 
   0  -4  15       90.10      100.50      4.19 o 
   1  -4  15        0.08        1.09      0.97 o 
   2  -4  15        7.77        7.25      1.39 o 
   3  -4  15        0.09        0.84      0.93 o 
   4  -4  15        7.97        8.11      1.89 o 
   5  -4  15       10.43       10.10      2.07 o 
   6  -4  15        0.01        0.15      2.55 o 
  -8  -3  15        0.00        0.49      1.60 o 
  -7  -3  15        7.78        4.00      1.69 o 
  -6  -3  15       16.77       14.59      2.40 o 
  -5  -3  15        0.44        0.91      1.20 o 
  -4  -3  15        3.32        2.73      1.45 o 
  -3  -3  15        1.32        0.88      1.42 o 
  -2  -3  15        9.08       10.84      1.31 o 
  -1  -3  15       13.28       10.21      1.71 o 
   0  -3  15        0.25        0.00      0.88 o 
   1  -3  15       36.76       38.15      2.58 o 
   2  -3  15        0.80        0.30      0.78 o 
   3  -3  15        4.69        5.82      1.13 o 
   4  -3  15       15.01       13.12      2.50 o 
   5  -3  15       41.74       45.70      4.03 o 
   6  -3  15        0.08        2.45      2.23 o 
  -8  -2  15        3.39        5.92      1.95 o 
  -7  -2  15        7.73        4.02      1.86 o 
  -6  -2  15        0.12        0.09      1.47 o 
  -5  -2  15       10.14       11.44      2.69 o 
  -4  -2  15       49.64       42.93      3.37 o 
  -3  -2  15       19.33       12.75      2.77 o 
  -2  -2  15       17.37       21.88      2.27 o 
  -1  -2  15       58.71       59.33      5.13 o 
   0  -2  15       69.64       72.10      2.80 o 
   1  -2  15        3.69        4.30      1.13 o 
   2  -2  15        0.36        1.39      0.87 o 
   3  -2  15        5.19        6.87      1.05 o 
   4  -2  15        0.83        0.88      1.23 o 
   5  -2  15       12.11       17.64      2.66 o 
   6  -2  15        4.42        4.90      2.37 o 
  -8  -1  15        0.63        0.70      1.42 o 
  -7  -1  15        5.79        6.66      1.82 o 
  -6  -1  15        0.33        1.75      1.44 o 
  -5  -1  15        1.19       -1.34      0.98 o 
  -4  -1  15        7.65        8.63      1.76 o 
  -3  -1  15        2.05        2.38      1.24 o 
  -2  -1  15        3.19        2.54      1.21 o 
  -1  -1  15        3.80        3.27      1.22 o 
   0  -1  15       21.38       25.25      2.19 o 
   1  -1  15        0.00       -0.52      0.99 o 
   2  -1  15        5.86        8.12      1.17 o 
   3  -1  15        7.20        5.77      0.97 o 
   4  -1  15       15.67       19.29      2.73 o 
   5  -1  15       20.74       19.75      2.93 o 
   6  -1  15        2.57        3.64      2.32 o 
  -8   0  15        0.05        1.28      1.39 o 
  -7   0  15        0.08       -0.55      1.13 o 
  -6   0  15        1.23        0.64      1.20 o 
  -5   0  15       13.09       12.66      2.01 o 
  -4   0  15       15.35       14.37      2.06 o 
  -3   0  15        7.68        5.10      1.41 o 
  -2   0  15       15.08       18.80      2.04 o 
  -1   0  15        3.16        2.63      1.14 o 
   0   0  15        3.50        2.65      1.05 o 
   1   0  15       57.81       63.98      3.25 o 
   2   0  15        4.26        3.80      0.92 o 
   3   0  15       10.19       10.80      1.21 o 
   4   0  15        8.48       10.79      2.23 o 
   5   0  15        0.00        0.83      1.63 o 
   6   0  15        0.02       -0.36      1.87 o 
  -9   1  15        5.89        7.90      2.39 o 
  -8   1  15        1.02        0.64      2.11 o 
  -7   1  15        3.75        2.91      3.86 o 
  -6   1  15       26.96       26.11      3.97 o 
  -5   1  15        8.10        8.51      1.68 o 
  -4   1  15        2.28        0.65      1.11 o 
  -3   1  15        3.33        0.72      1.09 o 
  -2   1  15        0.01        0.24      0.82 o 
  -1   1  15        5.22        5.40      1.62 o 
   0   1  15       39.80       41.40      2.65 o 
   1   1  15       70.73       72.95      3.48 o 
   2   1  15       63.17       63.73      2.55 o 
   3   1  15        8.01        5.98      1.19 o 
   4   1  15       19.89       25.42      4.01 o 
   5   1  15        6.19        4.23      2.64 o 
   6   1  15        0.81       -1.91      2.00 o 
  -9   2  15        2.62        1.77      2.20 o 
  -8   2  15        0.05        1.28      1.74 o 
  -7   2  15        0.11        0.62      1.43 o 
  -6   2  15       34.85       28.04      3.38 o 
  -5   2  15       23.15       16.91      2.78 o 
  -4   2  15        2.26        1.69      1.14 o 
  -3   2  15       11.99        9.83      1.61 o 
  -2   2  15        4.79        4.52      1.10 o 
  -1   2  15       85.25       90.57      3.30 o 
   0   2  15       51.98       56.38      3.07 o 
   1   2  15       23.54       22.43      1.90 o 
   2   2  15       23.29       25.75      1.93 o 
   3   2  15       11.90        7.91      1.33 o 
   4   2  15        1.68       -0.03      1.83 o 
   5   2  15        0.02       -0.08      2.00 o 
  -9   3  15        0.32       -3.32      1.99 o 
  -8   3  15        0.32       -2.30      2.02 o 
  -7   3  15        5.37        2.55      2.22 o 
  -6   3  15        1.92        0.59      1.70 o 
  -5   3  15       24.63       20.51      8.18 o 
  -4   3  15        8.44        3.61      1.68 o 
  -3   3  15       36.86       36.93      3.33 o 
  -2   3  15       30.29       29.50      2.12 o 
  -1   3  15        0.18        0.20      0.92 o 
   0   3  15       58.99       63.23      2.51 o 
   1   3  15        2.14        2.45      0.91 o 
   2   3  15       36.70       36.59      3.46 o 
   3   3  15       22.44       25.72      3.57 o 
   4   3  15       26.02       27.90      4.99 o 
   5   3  15        0.49       -0.44      1.44 o 
  -8   4  15        0.00       -2.06      2.22 o 
  -7   4  15        0.55        0.18      2.30 o 
  -6   4  15        8.00        4.82      2.70 o 
  -5   4  15       37.35       37.43      3.73 o 
  -4   4  15       12.49       10.42      1.21 o 
  -3   4  15        0.00       -1.25      1.29 o 
  -2   4  15       69.01       80.56      4.10 o 
  -1   4  15        7.88        4.52      1.89 o 
   0   4  15       68.66       69.21      2.75 o 
   1   4  15       47.48       48.66      2.41 o 
   2   4  15        7.13        8.75      1.33 o 
   3   4  15        1.72        0.22      0.91 o 
   4   4  15        8.20        7.00      1.94 o 
   5   4  15       10.40        8.84      3.35 o 
  -8   5  15        2.06        4.62      3.00 o 
  -7   5  15        2.55       -0.98      2.38 o 
  -6   5  15       14.48       12.55      3.60 o 
  -5   5  15       45.34       51.80      6.27 o 
  -4   5  15        0.07        0.41      1.48 o 
  -3   5  15        7.65        6.48      3.24 o 
  -2   5  15        5.89        3.53      2.43 o 
  -1   5  15       14.63       12.56      2.04 o 
   0   5  15        4.01        4.24      1.28 o 
   1   5  15       13.35        8.56      1.39 o 
   2   5  15        9.21       10.66      1.57 o 
   3   5  15       10.84        9.61      2.06 o 
   4   5  15        1.32       -0.23      1.46 o 
  -8   6  15        0.53        0.16      2.68 o 
  -7   6  15        0.02       -0.78      2.40 o 
  -6   6  15        1.30        1.63      2.80 o 
  -5   6  15       25.85       31.77      5.32 o 
  -4   6  15        4.02        6.36      1.53 o 
  -3   6  15        4.11        6.56      3.44 o 
  -2   6  15        0.01        3.69      2.04 o 
  -1   6  15       19.11       17.45      3.77 o 
   0   6  15       59.91       60.25      3.16 o 
   1   6  15        4.60        4.38      1.28 o 
   2   6  15        0.07        0.74      1.18 o 
   3   6  15       21.83       22.79      2.42 o 
   4   6  15        0.70        2.23      2.39 o 
  -8   7  15        0.00        0.57      2.81 o 
  -7   7  15        0.04        4.08      2.85 o 
  -6   7  15       13.73       18.46      4.61 o 
  -5   7  15        0.00        2.37      3.49 o 
  -4   7  15       14.68       18.19      4.65 o 
  -3   7  15        4.59        4.00      3.25 o 
  -2   7  15        0.37        0.47      3.76 o 
  -1   7  15        0.41        0.89      2.02 o 
   0   7  15        1.58        3.15      1.44 o 
   1   7  15        9.10        6.80      1.63 o 
   2   7  15        8.36        7.24      1.83 o 
   3   7  15        1.85        3.23      1.54 o 
  -7   8  15        1.85       -2.15      3.03 o 
  -6   8  15        2.23        1.45      3.30 o 
  -5   8  15        1.78       -1.11      2.98 o 
  -4   8  15        2.78        1.23      3.52 o 
  -3   8  15        6.33        6.96      3.89 o 
  -2   8  15        2.67        1.26      2.01 o 
  -1   8  15        1.99        3.32      1.05 o 
   0   8  15        0.11       -0.39      1.29 o 
   1   8  15        0.08       -0.54      1.28 o 
   2   8  15       22.94       26.62      2.88 o 
  -6   9  15        7.14        5.31      3.92 o 
  -5   9  15        9.33        1.30      3.67 o 
  -4   9  15        1.77        4.61      3.94 o 
  -3   9  15        3.87        4.36      3.92 o 
  -2   9  15        7.34        8.56      3.29 o 
  -1   9  15       10.69        9.79      1.49 o 
   0   9  15        4.90        5.53      2.19 o 
   1   9  15        0.05        1.40      2.62 o 
  -5  10  15        0.05        3.20      3.97 o 
  -4  10  15        2.32        1.65      4.24 o 
  -2  10  15        2.98        1.17      2.94 o 
  -1  10  15        4.24        6.17      7.88 o 
   0  10  15        4.70        4.92      2.06 o 
  -2 -10  16        3.92        2.13      1.95 o 
  -1 -10  16        0.26        1.18      1.65 o 
   0 -10  16        2.37        2.34      2.09 o 
   1 -10  16        1.11        0.59      1.70 o 
   2 -10  16        0.24       -0.79      1.54 o 
  -3  -9  16        2.62        1.78      2.15 o 
  -2  -9  16        1.11        0.62      1.51 o 
  -1  -9  16        1.28        2.40      1.67 o 
   0  -9  16        0.14        0.46      1.39 o 
   1  -9  16        1.53        3.39      1.52 o 
   2  -9  16        2.27        2.74      2.25 o 
   3  -9  16        0.06        0.45      1.36 o 
  -4  -8  16        0.10       -0.15      1.77 o 
  -3  -8  16        0.17        0.37      1.44 o 
  -2  -8  16        1.09        1.21      1.26 o 
  -1  -8  16        1.50        1.75      1.37 o 
   0  -8  16        9.04        4.97      1.70 o 
   1  -8  16        2.58        4.74      1.58 o 
   2  -8  16       15.17       18.80      3.22 o 
   3  -8  16        1.69        2.83      3.86 o 
   4  -8  16        0.50        1.62      2.32 o 
  -5  -7  16        5.99        5.44      2.02 o 
  -4  -7  16        0.21        3.34      1.75 o 
  -3  -7  16        6.36        6.70      2.04 o 
  -2  -7  16        6.00        4.76      1.46 o 
  -1  -7  16        2.18        1.64      1.35 o 
   0  -7  16        9.29        9.12      1.76 o 
   1  -7  16        4.29        3.37      1.48 o 
   2  -7  16        1.24       -0.13      1.25 o 
   3  -7  16        4.74        4.65      1.54 o 
   4  -7  16        0.99        2.30      2.55 o 
   5  -7  16        0.02       -0.68      2.45 o 
  -6  -6  16        0.04        2.14      1.63 o 
  -5  -6  16        0.06        0.51      1.53 o 
  -4  -6  16        0.94       -0.73      1.32 o 
  -3  -6  16        7.65        7.65      2.13 o 
  -2  -6  16        0.60       -0.09      1.03 o 
  -1  -6  16       14.33        9.27      1.87 o 
   0  -6  16       43.63       36.93      6.02 o 
   1  -6  16        9.69        9.24      2.07 o 
   2  -6  16       37.83       29.42      2.78 o 
   3  -6  16       14.80       15.41      3.71 o 
   4  -6  16        0.02        3.23      2.61 o 
   5  -6  16        6.23        5.92      3.14 o 
  -7  -5  16        0.25        0.39      1.66 o 
  -6  -5  16        1.45        1.62      1.67 o 
  -5  -5  16        4.71        5.38      1.78 o 
  -4  -5  16       12.97       11.48      2.29 o 
  -3  -5  16        7.71        8.05      1.82 o 
  -2  -5  16        1.10        0.88      1.11 o 
  -1  -5  16        0.01       -0.08      0.97 o 
   0  -5  16        8.10        6.25      1.89 o 
   1  -5  16        0.08        0.75      1.03 o 
   2  -5  16        4.43        4.76      1.49 o 
   3  -5  16        0.25        1.14      1.12 o 
   4  -5  16        0.45       -0.02      1.53 o 
   5  -5  16        5.47        8.38      3.43 o 
  -7  -4  16        0.64        0.59      1.60 o 
  -6  -4  16        0.00        1.31      2.16 o 
  -5  -4  16        1.41       -2.16      1.15 o 
  -4  -4  16        5.28        3.21      1.76 o 
  -3  -4  16        2.66        1.16      1.28 o 
  -2  -4  16       11.72       11.23      1.65 o 
  -1  -4  16       34.12       34.09      4.40 o 
   0  -4  16        0.01       -0.38      2.40 o 
   1  -4  16        5.55        5.32      1.50 o 
   2  -4  16       25.47       26.13      3.45 o 
   3  -4  16        1.76        0.79      1.02 o 
   4  -4  16        0.70       -0.43      1.70 o 
   5  -4  16        4.72        3.10      2.93 o 
  -7  -3  16        0.23        0.09      1.53 o 
  -6  -3  16        9.15        9.10      2.04 o 
  -5  -3  16        1.82        2.53      1.32 o 
  -4  -3  16        4.65        4.90      1.84 o 
  -3  -3  16        0.03        0.63      1.38 o 
  -2  -3  16        0.89       -0.54      0.86 o 
  -1  -3  16        4.01        6.00      2.28 o 
   0  -3  16        5.37        4.65      1.63 o 
   1  -3  16       54.26       63.97      3.47 o 
   2  -3  16        0.30       -0.93      0.77 o 
   3  -3  16       12.34       13.67      1.86 o 
   4  -3  16        2.52        3.77      1.94 o 
   5  -3  16        0.44        4.83      2.67 o 
   6  -3  16        0.18        2.93      3.08 o 
  -8  -2  16        0.11        0.50      1.54 o 
  -7  -2  16        0.12        0.48      1.43 o 
  -6  -2  16        5.79        6.52      2.01 o 
  -5  -2  16        1.15        0.02      1.20 o 
  -4  -2  16       16.24       11.39      1.41 o 
  -3  -2  16        8.74       13.76      2.09 o 
  -2  -2  16        7.45        9.50      1.77 o 
  -1  -2  16        0.00       -0.40      0.99 o 
   0  -2  16       85.23       81.05      4.30 o 
   1  -2  16        1.25       -0.01      0.91 o 
   2  -2  16        5.85        4.63      1.19 o 
   3  -2  16       43.65       47.48      3.27 o 
   4  -2  16       23.47       24.92      2.82 o 
   5  -2  16        0.14        0.99      2.37 o 
   6  -2  16        2.88        2.34      2.91 o 
  -8  -1  16        1.51        0.88      1.84 o 
  -7  -1  16       14.02       13.30      2.37 o 
  -6  -1  16        6.40        5.48      1.70 o 
  -5  -1  16       16.20       16.53      2.29 o 
  -4  -1  16       33.86       31.66      1.86 o 
  -3  -1  16        0.32        1.99      1.12 o 
  -2  -1  16        1.62        5.17      1.37 o 
  -1  -1  16       36.07       37.21      2.95 o 
   0  -1  16       13.14       11.13      1.61 o 
   1  -1  16        0.95        0.33      1.06 o 
   2  -1  16       15.76       15.78      2.04 o 
   3  -1  16        2.63        1.77      1.03 o 
   4  -1  16        3.36        3.90      1.61 o 
   5  -1  16        6.10        4.06      2.96 o 
  -8   0  16        0.29        1.17      1.80 o 
  -7   0  16        3.64        5.66      1.76 o 
  -6   0  16        0.22       -0.63      1.19 o 
  -5   0  16        1.29        0.12      1.16 o 
  -4   0  16        0.05        0.18      1.14 o 
  -3   0  16        9.57       11.62      2.33 o 
  -2   0  16        8.81        7.23      1.51 o 
  -1   0  16       46.09       53.94      3.47 o 
   0   0  16       10.49       14.63      2.66 o 
   1   0  16        0.14        0.81      1.05 o 
   2   0  16       15.94       14.64      2.28 o 
   3   0  16       29.11       29.51      4.03 o 
   4   0  16        9.48        8.82      2.05 o 
   5   0  16        3.35        4.82      2.07 o 
  -8   1  16        0.04       -0.46      2.26 o 
  -7   1  16        7.28        7.86      3.99 o 
  -6   1  16        9.38        7.95      1.82 o 
  -5   1  16       44.21       46.50      3.54 o 
  -4   1  16        2.75        4.23      1.34 o 
  -3   1  16        1.71        2.58      1.17 o 
  -2   1  16       38.70       34.32      2.34 o 
  -1   1  16        5.89        4.66      2.26 o 
   0   1  16        2.49        3.60      1.76 o 
   1   1  16       25.10       21.70      2.36 o 
   2   1  16       33.21       30.86      2.80 o 
   3   1  16        5.07        2.95      1.17 o 
   4   1  16       14.08       14.53      2.33 o 
   5   1  16        8.20       10.00      2.68 o 
  -8   2  16        0.65       -2.04      2.29 o 
  -7   2  16        0.10        0.15      1.57 o 
  -6   2  16        3.58        1.14      2.60 o 
  -5   2  16        6.65        7.65      2.20 o 
  -4   2  16        0.52       -0.39      1.02 o 
  -3   2  16       59.21       68.41      3.34 o 
  -2   2  16        7.53        7.98      1.82 o 
  -1   2  16        5.18        4.37      1.23 o 
   0   2  16        3.24        3.20      1.46 o 
   1   2  16      192.55      224.12      5.38 o 
   2   2  16        0.44       -0.24      0.88 o 
   3   2  16        2.49        2.80      1.11 o 
   4   2  16       34.94       39.11      3.51 o 
   5   2  16        0.34        1.43      1.60 o 
  -8   3  16        0.53       -2.17      2.31 o 
  -7   3  16        0.02        0.90      2.19 o 
  -6   3  16       12.30        7.72      2.14 o 
  -5   3  16        0.25       -0.03      1.39 o 
  -4   3  16        0.04        0.00      0.76 o 
  -3   3  16       21.08       17.42      2.59 o 
  -2   3  16        7.56        8.60      1.36 o 
  -1   3  16        0.00       -0.32      0.95 o 
   0   3  16        0.35       -0.08      1.16 o 
   1   3  16      161.38      167.15      4.24 o 
   2   3  16       11.64       13.73      1.66 o 
   3   3  16       24.04       22.36      2.06 o 
   4   3  16        3.52        4.00      1.80 o 
   5   3  16        0.63        1.16      1.76 o 
  -8   4  16        0.03        1.10      2.47 o 
  -7   4  16        0.17        4.64      2.80 o 
  -6   4  16        6.70        6.00      3.02 o 
  -5   4  16        1.47        0.49      1.50 o 
  -4   4  16        1.83        0.49      1.46 o 
  -3   4  16        1.42        2.60      1.63 o 
  -2   4  16        0.10        2.10      1.31 o 
  -1   4  16        8.04       10.68      1.95 o 
   0   4  16        0.01        0.33      0.99 o 
   1   4  16        1.92        3.66      1.09 o 
   2   4  16        1.78        1.58      1.02 o 
   3   4  16       15.48       20.42      2.02 o 
   4   4  16        0.03        0.97      1.53 o 
  -8   5  16        0.01       -1.45      2.66 o 
  -7   5  16        0.37       -1.89      2.58 o 
  -6   5  16        1.59        2.63      3.12 o 
  -5   5  16       19.30       22.51      4.76 o 
  -4   5  16       14.82       15.24      6.07 o 
  -3   5  16        0.75        2.87      3.14 o 
  -2   5  16       19.86       22.19      3.09 o 
  -1   5  16        0.18        0.62      2.07 o 
   0   5  16        0.36        0.34      1.06 o 
   1   5  16        1.15        1.00      1.05 o 
   2   5  16        1.09        3.31      1.41 o 
   3   5  16        0.89        0.27      1.82 o 
   4   5  16        0.04        0.08      1.66 o 
  -8   6  16        0.52        2.13      2.82 o 
  -7   6  16        1.38        0.68      2.86 o 
  -6   6  16       23.79       24.47      4.93 o 
  -5   6  16       99.49       91.50      7.77 o 
  -4   6  16       30.92       29.16      5.51 o 
  -3   6  16        1.97        0.88      2.97 o 
  -2   6  16        0.15        4.01      1.96 o 
  -1   6  16       17.44       14.71      3.65 o 
   0   6  16        1.72        2.72      1.27 o 
   1   6  16        1.37        0.93      1.11 o 
   2   6  16       39.25       44.09      4.59 o 
   3   6  16        0.11       -0.44      1.30 o 
  -7   7  16        3.77        5.87      3.56 o 
  -6   7  16        1.21       -0.15      3.32 o 
  -5   7  16       54.28       63.46      7.85 o 
  -4   7  16        0.23        1.71      3.14 o 
  -3   7  16        3.57       -3.09      2.82 o 
  -2   7  16        8.83        9.72      2.66 o 
  -1   7  16       23.28       22.33      4.28 o 
   0   7  16        0.01        0.60      1.15 o 
   1   7  16        0.47        1.20      1.23 o 
   2   7  16        1.34       -1.73      1.29 o 
  -7   8  16        7.82        6.98      4.18 o 
  -6   8  16        0.22       -2.57      3.30 o 
  -5   8  16       11.60       13.43      4.75 o 
  -4   8  16        0.01        1.33      3.72 o 
  -3   8  16        8.01        2.96      4.04 o 
  -2   8  16        6.78        6.57      3.05 o 
  -1   8  16        8.41        6.94      3.33 o 
   0   8  16        1.14        4.78      1.64 o 
   1   8  16        0.89        1.12      1.76 o 
  -6   9  16        0.72        1.09      3.66 o 
  -5   9  16        3.73       -5.44      3.16 o 
  -4   9  16        7.25        1.62      4.11 o 
  -3   9  16        8.39       10.96      4.93 o 
  -2   9  16        9.59        7.53      3.50 o 
  -1   9  16        3.37        6.50      3.26 o 
   0   9  16        0.58        0.24      1.52 o 
  -4  10  16        0.68        2.37      3.94 o 
  -2  10  16        4.68        6.25      3.69 o 
   0 -10  17        2.31        2.99      3.59 o 
  -3  -9  17        1.60        0.87      2.21 o 
  -2  -9  17        3.93        2.13      1.71 o 
  -1  -9  17        0.32        1.25      1.59 o 
   0  -9  17        0.34       -1.11      1.40 o 
   1  -9  17        0.00        0.75      1.42 o 
   2  -9  17        3.72        2.71      1.81 o 
  -4  -8  17        1.36        0.41      1.80 o 
  -3  -8  17        2.31        1.62      2.00 o 
  -2  -8  17        2.92        3.02      1.67 o 
  -1  -8  17        1.61        1.54      1.49 o 
   0  -8  17        2.65        2.48      1.54 o 
   1  -8  17        2.25        3.27      1.42 o 
   2  -8  17       32.83       27.95      8.80 o 
   3  -8  17        9.04        8.82      3.40 o 
  -5  -7  17       10.68        8.18      2.41 o 
  -4  -7  17        0.84        1.89      1.61 o 
  -3  -7  17        0.00        1.34      1.57 o 
  -2  -7  17        2.59        3.80      1.73 o 
  -1  -7  17        1.24       -0.02      1.34 o 
   0  -7  17        0.69        1.02      1.28 o 
   1  -7  17        3.28        4.12      4.09 o 
   2  -7  17       17.04       12.94      4.93 o 
   3  -7  17        2.49        1.61      1.44 o 
   4  -7  17        0.03       -2.15      2.11 o 
  -6  -6  17        0.00       -0.62      1.53 o 
  -5  -6  17        0.18        1.57      1.69 o 
  -4  -6  17        0.03       -1.01      1.38 o 
  -3  -6  17        5.39        4.92      1.86 o 
  -2  -6  17        0.92        2.07      1.23 o 
  -1  -6  17        0.08       -0.44      1.06 o 
   0  -6  17        3.39        2.30      1.60 o 
   1  -6  17        9.87        5.83      1.94 o 
   2  -6  17       23.44       29.51      3.89 o 
   3  -6  17        0.31        1.21      1.27 o 
   4  -6  17        4.18        8.44      3.52 o 
  -6  -5  17        6.22        6.45      2.14 o 
  -5  -5  17        0.77        1.42      1.49 o 
  -4  -5  17        8.08        4.83      2.99 o 
  -3  -5  17        6.89        5.04      1.77 o 
  -2  -5  17        0.00        0.27      1.27 o 
  -1  -5  17        3.30        3.76      2.22 o 
   0  -5  17        8.27        9.53      2.29 o 
   1  -5  17        1.13        0.40      1.03 o 
   2  -5  17        1.36        1.48      1.22 o 
   3  -5  17        3.33        1.26      1.28 o 
   4  -5  17        1.93        4.39      2.82 o 
   5  -5  17        0.20       -0.83      2.25 o 
  -7  -4  17        0.04        0.37      1.79 o 
  -6  -4  17        1.98        0.92      1.55 o 
  -5  -4  17        0.10       -0.46      1.32 o 
  -4  -4  17       20.83       10.98      2.25 o 
  -3  -4  17        0.73        0.86      1.39 o 
  -2  -4  17        7.97        7.82      1.64 o 
  -1  -4  17        3.84        3.06      1.47 o 
   0  -4  17        5.83        1.05      1.72 o 
   1  -4  17        9.12       10.57      1.75 o 
   2  -4  17       16.88       14.64      3.79 o 
   3  -4  17       18.17       19.30      3.99 o 
   4  -4  17        2.28        2.08      2.61 o 
   5  -4  17        5.75        4.40      3.32 o 
  -7  -3  17        4.10        2.72      1.84 o 
  -6  -3  17        0.88        0.02      1.36 o 
  -5  -3  17        4.69        4.84      1.76 o 
  -4  -3  17      166.29      170.70      6.36 o 
  -3  -3  17       21.89       21.04      2.69 o 
  -2  -3  17        0.78        0.01      1.01 o 
  -1  -3  17       90.22       85.15      4.14 o 
   0  -3  17        2.98        6.12      2.20 o 
   1  -3  17        0.00        1.09      1.18 o 
   2  -3  17       38.60       44.46      2.97 o 
   3  -3  17        4.25        4.90      1.42 o 
   4  -3  17        3.07        0.28      1.90 o 
   5  -3  17        0.35       -0.04      2.29 o 
  -7  -2  17        0.94        1.26      1.50 o 
  -6  -2  17        0.01       -0.87      1.15 o 
  -5  -2  17        5.84        1.58      1.56 o 
  -4  -2  17       15.80       12.20      1.48 o 
  -3  -2  17        6.90        9.42      1.88 o 
  -2  -2  17        1.02        0.82      1.18 o 
  -1  -2  17       22.15       16.83      2.26 o 
   0  -2  17        5.12        7.82      1.96 o 
   1  -2  17        3.12        3.75      1.45 o 
   2  -2  17        9.31        9.37      1.72 o 
   3  -2  17        8.29        9.57      3.86 o 
   4  -2  17        9.33        7.53      2.22 o 
   5  -2  17        2.13        0.86      1.86 o 
  -8  -1  17        0.45        1.62      1.65 o 
  -7  -1  17        1.35        0.96      1.89 o 
  -6  -1  17        0.60        0.96      1.36 o 
  -5  -1  17       11.80       10.08      2.08 o 
  -4  -1  17        4.92        2.69      1.11 o 
  -3  -1  17        1.29        1.20      1.09 o 
  -2  -1  17       23.43       25.72      2.63 o 
  -1  -1  17       10.58        6.60      1.63 o 
   0  -1  17        0.32        1.42      1.33 o 
   1  -1  17        9.44        9.72      1.81 o 
   2  -1  17        2.56        2.20      1.22 o 
   3  -1  17        6.38        5.63      1.55 o 
   4  -1  17       12.27       13.79      2.67 o 
   5  -1  17        0.26        1.70      1.79 o 
  -8   0  17        0.65        3.01      2.12 o 
  -7   0  17        2.89        0.57      1.43 o 
  -6   0  17        0.14        0.97      1.39 o 
  -5   0  17        0.60        1.07      1.24 o 
  -4   0  17        0.69        1.78      0.82 o 
  -3   0  17       27.89       29.03      2.66 o 
  -2   0  17       12.30       15.69      2.07 o 
  -1   0  17        2.40        2.39      1.25 o 
   0   0  17        0.02        0.48      1.31 o 
   1   0  17       16.33       20.79      2.39 o 
   2   0  17        1.30        0.72      1.11 o 
   3   0  17        4.76        2.06      1.34 o 
   4   0  17       19.87       18.54      5.88 o 
   5   0  17        2.03        0.92      1.82 o 
  -8   1  17        0.09        3.76      2.80 o 
  -7   1  17        1.24       -0.94      1.70 o 
  -6   1  17        0.74        1.83      1.68 o 
  -5   1  17        0.82        0.02      1.28 o 
  -4   1  17        1.13        1.86      0.85 o 
  -3   1  17       41.69       38.11      2.96 o 
  -2   1  17       10.89       14.59      2.69 o 
  -1   1  17        9.05       19.74      2.31 o 
   0   1  17        9.98       11.20      2.20 o 
   1   1  17        4.58        4.15      1.42 o 
   2   1  17       32.69       34.39      2.44 o 
   3   1  17       17.76       15.68      2.34 o 
   4   1  17        0.36       -0.49      1.51 o 
   5   1  17        2.36        2.72      1.81 o 
  -8   2  17        1.45       -0.37      2.74 o 
  -7   2  17        4.75        4.47      2.61 o 
  -6   2  17        3.42        1.07      1.72 o 
  -5   2  17        0.13        3.71      1.88 o 
  -4   2  17        4.28        5.37      1.62 o 
  -3   2  17        1.72        1.05      1.17 o 
  -2   2  17       10.62        9.90      1.48 o 
  -1   2  17        0.04        0.06      1.03 o 
   0   2  17        1.17        2.50      1.42 o 
   1   2  17       23.79       24.63      2.40 o 
   2   2  17        5.06        3.55      1.21 o 
   3   2  17        0.07        0.16      1.09 o 
   4   2  17        1.85        1.37      1.69 o 
  -8   3  17        2.82        1.87      2.91 o 
  -7   3  17        1.22        2.43      2.75 o 
  -6   3  17       10.33       12.73      2.62 o 
  -5   3  17        0.73       -1.90      1.34 o 
  -4   3  17        1.74       -1.47      0.76 o 
  -3   3  17        1.73        0.73      2.85 o 
  -2   3  17       16.27       18.06      2.91 o 
  -1   3  17        6.66        8.16      1.56 o 
   0   3  17        0.00        1.51      1.28 o 
   1   3  17        9.54       11.16      1.46 o 
   2   3  17       21.03       22.15      4.13 o 
   3   3  17        6.18        4.53      1.36 o 
   4   3  17        2.54        1.00      1.57 o 
  -8   4  17        3.86        6.54      3.47 o 
  -7   4  17        0.11       -0.05      2.47 o 
  -6   4  17        2.03        0.91      2.58 o 
  -5   4  17        0.05       -0.24      1.52 o 
  -4   4  17        1.25        2.39      1.03 o 
  -3   4  17        2.05        0.08      2.89 o 
  -2   4  17        0.81        0.36      1.72 o 
  -1   4  17        1.08        5.47      2.66 o 
   0   4  17        0.01       -0.43      2.00 o 
   1   4  17        8.98       12.21      2.04 o 
   2   4  17        9.94       12.45      1.83 o 
   3   4  17        3.36        3.61      1.34 o 
   4   4  17        0.78       -0.14      1.57 o 
  -7   5  17        1.83        3.14      3.14 o 
  -6   5  17        2.98        3.45      3.17 o 
  -5   5  17        4.93        8.74      3.49 o 
  -4   5  17       30.49       29.34      5.50 o 
  -3   5  17        1.35       -0.86      2.92 o 
  -2   5  17        9.19       11.37      2.76 o 
  -1   5  17        1.75       -2.01      1.92 o 
   0   5  17        2.00        0.22      1.11 o 
   1   5  17        5.55        6.75      1.63 o 
   2   5  17        0.97        0.45      1.36 o 
   3   5  17        4.53        6.51      1.75 o 
  -7   6  17        0.37        3.80      3.37 o 
  -6   6  17        0.02       -2.87      2.87 o 
  -5   6  17        0.65        2.96      3.19 o 
  -4   6  17       11.67       12.55      4.14 o 
  -3   6  17       17.43        7.75      4.19 o 
  -2   6  17        0.05       -1.80      1.74 o 
  -1   6  17        0.00       -1.48      1.89 o 
   0   6  17        0.20       -1.61      1.93 o 
   1   6  17        2.02       -0.81      1.27 o 
   2   6  17        6.30        6.12      2.04 o 
  -7   7  17        0.28        2.13      3.42 o 
  -6   7  17        0.77       -4.71      2.75 o 
  -5   7  17       11.61        9.13      4.26 o 
  -4   7  17        0.59        0.70      3.27 o 
  -3   7  17        4.87        4.50      4.06 o 
  -2   7  17        5.03        2.93      2.88 o 
  -1   7  17        6.43        4.59      2.93 o 
   0   7  17        1.46        2.21      4.32 o 
   1   7  17        1.07       -0.37      1.92 o 
  -6   8  17        0.00        2.49      3.60 o 
  -5   8  17        4.06        5.86      3.92 o 
  -4   8  17        0.80        6.28      4.24 o 
  -3   8  17        1.39        0.79      3.51 o 
  -2   8  17        2.40        1.31      2.79 o 
  -1   8  17        1.97       -3.16      2.21 o 
   0   8  17        0.36       -0.80      1.55 o 
  -5   9  17        0.51       -1.57      3.69 o 
  -4   9  17        0.54        3.36      3.74 o 
  -2   9  17        0.34        0.33      2.82 o 
  -1   9  17        0.37        1.36      3.00 o 
  -1  -9  18        0.49        2.11      1.80 o 
   0  -9  18        0.28       -1.80      1.74 o 
   1  -9  18        0.33        0.56      1.96 o 
  -3  -8  18        4.11        4.50      3.43 o 
  -2  -8  18        2.13        1.94      1.75 o 
  -1  -8  18        1.39       -0.33      1.40 o 
   0  -8  18        0.50       -1.18      1.42 o 
   1  -8  18        5.02        2.77      1.76 o 
   2  -8  18        0.44        2.87      1.85 o 
  -4  -7  18        0.09        1.85      1.63 o 
  -3  -7  18        1.47        2.34      1.60 o 
  -2  -7  18        0.94        0.13      1.42 o 
  -1  -7  18        0.13       -1.08      1.31 o 
   0  -7  18        0.17       -1.60      1.10 o 
   1  -7  18        0.24        1.34      1.53 o 
   2  -7  18        5.71        5.88      3.18 o 
   3  -7  18        4.47        6.68      1.97 o 
  -5  -6  18        0.73        0.19      2.32 o 
  -4  -6  18        1.78        5.00      2.01 o 
  -3  -6  18        5.57        6.85      1.97 o 
  -2  -6  18        2.06       -0.08      1.30 o 
  -1  -6  18        2.10        2.94      1.39 o 
   0  -6  18        0.21        2.07      1.51 o 
   1  -6  18        2.99        0.96      3.30 o 
   2  -6  18       54.73       52.56      3.93 o 
   3  -6  18        0.88        4.43      2.29 o 
   4  -6  18        0.01        3.27      2.87 o 
  -6  -5  18        0.12        1.71      1.70 o 
  -5  -5  18        0.16       -0.23      1.39 o 
  -4  -5  18        8.03        6.32      2.01 o 
  -3  -5  18        0.01       -1.30      1.28 o 
  -2  -5  18        0.93        0.38      1.06 o 
  -1  -5  18       13.13        7.90      1.90 o 
   0  -5  18        1.28        4.20      1.76 o 
   1  -5  18        1.17       -0.97      1.21 o 
   2  -5  18        0.01        1.59      1.38 o 
   3  -5  18        0.48        0.81      2.74 o 
   4  -5  18        2.64        0.02      2.50 o 
  -6  -4  18        0.04       -1.33      1.45 o 
  -5  -4  18        0.93        1.19      1.55 o 
  -4  -4  18        5.15        5.54      1.88 o 
  -3  -4  18       13.38       11.09      2.90 o 
  -2  -4  18        4.16        5.83      1.59 o 
  -1  -4  18        4.35        3.53      2.27 o 
   0  -4  18        2.49        5.69      1.78 o 
   1  -4  18        8.87        6.93      1.96 o 
   2  -4  18        1.43        1.40      1.82 o 
   3  -4  18        0.76        2.37      1.35 o 
   4  -4  18        9.93       13.87      4.01 o 
  -7  -3  18        0.49       -1.13      1.61 o 
  -6  -3  18        1.58        1.56      1.65 o 
  -5  -3  18        2.67        1.87      1.87 o 
  -4  -3  18       26.46       27.72      3.16 o 
  -3  -3  18       17.16       13.76      2.75 o 
  -2  -3  18        0.49        0.26      1.13 o 
  -1  -3  18        2.22        3.46      1.68 o 
   0  -3  18        1.24        1.20      1.39 o 
   1  -3  18        8.65        8.85      2.07 o 
   2  -3  18        0.45        1.03      1.34 o 
   3  -3  18        1.64        1.72      1.32 o 
   4  -3  18        3.19        5.04      2.92 o 
  -7  -2  18        0.38        2.98      1.74 o 
  -6  -2  18        0.91        2.25      1.56 o 
  -5  -2  18        0.76        2.54      1.60 o 
  -4  -2  18       31.33       21.08      2.81 o 
  -3  -2  18        7.73        6.51      2.37 o 
  -2  -2  18        0.01        0.78      1.29 o 
  -1  -2  18        0.48        1.23      1.31 o 
   0  -2  18        6.04        6.32      1.96 o 
   1  -2  18        5.25        3.41      2.10 o 
   2  -2  18        0.21        0.94      1.33 o 
   3  -2  18       35.64       40.21      3.63 o 
   4  -2  18        1.94        4.05      3.14 o 
  -7  -1  18        1.04        2.41      1.75 o 
  -6  -1  18        0.02        1.22      1.46 o 
  -5  -1  18        0.72        1.50      1.51 o 
  -4  -1  18       32.61       28.74      3.66 o 
  -3  -1  18        0.43        1.23      1.29 o 
  -2  -1  18        3.08        4.17      1.45 o 
  -1  -1  18       22.25       21.64      3.37 o 
   0  -1  18        6.87       10.47      2.24 o 
   1  -1  18        4.96        3.53      1.36 o 
   2  -1  18        0.02       -0.61      1.19 o 
   3  -1  18        0.02       -1.39      1.27 o 
   4  -1  18        1.18        0.73      2.65 o 
  -7   0  18        1.94        0.45      1.94 o 
  -6   0  18        1.04        0.38      1.34 o 
  -5   0  18        9.45       11.83      2.22 o 
  -4   0  18        0.16        0.41      0.88 o 
  -3   0  18        4.74        2.75      1.83 o 
  -2   0  18       15.01       12.86      3.46 o 
  -1   0  18        4.17        3.00      1.47 o 
   0   0  18       23.44       21.68      5.12 o 
   1   0  18       12.29       12.91      2.43 o 
   2   0  18        2.98        1.99      1.44 o 
   3   0  18        1.88        1.37      1.09 o 
   4   0  18        3.18        0.44      5.15 o 
  -7   1  18        1.35        0.96      1.95 o 
  -6   1  18        0.01        1.63      2.71 o 
  -5   1  18        3.17        2.69      1.86 o 
  -4   1  18        0.01       -0.72      0.79 o 
  -3   1  18       28.46       25.25      3.44 o 
  -2   1  18       43.89       37.70      4.83 o 
  -1   1  18        0.14        0.01      1.19 o 
   0   1  18       69.68       87.47      9.03 o 
   1   1  18       28.47       35.04      3.57 o 
   2   1  18        2.26        3.70      2.45 o 
   3   1  18        4.44        3.12      1.37 o 
   4   1  18        0.00        0.83      1.78 o 
  -7   2  18        1.57       -0.36      1.84 o 
  -6   2  18        2.05        1.43      1.83 o 
  -5   2  18        1.46        0.81      3.42 o 
  -4   2  18        7.19        6.15      2.18 o 
  -3   2  18        7.69        3.47      3.31 o 
  -2   2  18        4.95        5.61      1.56 o 
  -1   2  18        1.48        4.08      1.69 o 
   0   2  18       30.50       31.80      3.43 o 
   1   2  18        1.71        1.54      1.53 o 
   2   2  18        4.89        4.62      3.05 o 
   3   2  18       10.96        9.14      1.71 o 
   4   2  18        0.91        0.14      1.93 o 
  -7   3  18        1.33        0.41      3.02 o 
  -6   3  18        0.56       -0.64      1.76 o 
  -5   3  18        1.99        2.56      4.21 o 
  -4   3  18        0.09        1.57      1.73 o 
  -3   3  18       56.57       68.75      8.12 o 
  -2   3  18        6.15        3.39      2.02 o 
  -1   3  18        0.41        1.77      2.27 o 
   0   3  18       46.19       65.11      4.77 o 
   1   3  18        4.46        3.13      1.17 o 
   2   3  18        1.57        0.84      1.11 o 
   3   3  18        4.94        6.00      1.58 o 
  -7   4  18        1.20       -0.30      2.70 o 
  -6   4  18        0.54        2.20      2.76 o 
  -5   4  18        0.62        2.78      2.07 o 
  -4   4  18        0.08        2.96      2.79 o 
  -3   4  18        4.60        3.26      3.51 o 
  -2   4  18        0.01       -0.71      1.69 o 
  -1   4  18        2.18        4.27      2.63 o 
   0   4  18        0.15        1.60      2.26 o 
   1   4  18        0.46        0.85      1.82 o 
   2   4  18        7.42        7.21      1.90 o 
   3   4  18        0.99        1.14      1.34 o 
  -7   5  18        1.13        4.66      3.41 o 
  -6   5  18       18.27       30.15      5.61 o 
  -5   5  18        0.40        1.01      2.99 o 
  -4   5  18        0.00        1.31      3.21 o 
  -3   5  18        0.19        4.64      3.74 o 
  -2   5  18        9.87       10.78      5.75 o 
  -1   5  18        0.03       -0.09      2.22 o 
   0   5  18        0.10       -1.53      2.05 o 
   1   5  18        2.06        1.38      1.42 o 
   2   5  18        0.03        0.25      1.53 o 
  -7   6  18        1.01       -1.27      3.06 o 
  -6   6  18       12.25       13.01      4.67 o 
  -5   6  18        0.13       -1.03      3.28 o 
  -4   6  18        0.47        3.41      3.36 o 
  -3   6  18        0.04        1.59      3.20 o 
  -2   6  18        8.89        6.07      3.17 o 
  -1   6  18        2.72        4.34      2.94 o 
   0   6  18        1.19        1.72      2.70 o 
   1   6  18        1.23        1.37      1.65 o 
  -6   7  18        1.83        0.07      3.75 o 
  -5   7  18        0.21        1.35      3.96 o 
  -4   7  18        0.17       -1.52      3.72 o 
  -3   7  18        4.88        7.70      4.50 o 
  -2   7  18        0.40        1.62      3.05 o 
  -1   7  18        2.52       -2.71      2.23 o 
   0   7  18        0.16        2.07      2.87 o 
  -5   8  18        2.05        6.54      4.38 o 
  -4   8  18        0.49       -1.44      3.44 o 
  -2   8  18        0.34       -0.28      2.70 o 
  -1   8  18        0.34       -0.36      3.00 o 
  -2  -8  19        3.77        2.00      1.98 o 
  -1  -8  19        0.00       -0.55      1.58 o 
   0  -8  19        1.85        1.14      1.64 o 
   1  -8  19       18.30       12.94      5.21 o 
  -3  -7  19        0.95        3.30      2.20 o 
  -2  -7  19        5.67        1.37      1.72 o 
  -1  -7  19        2.44        3.62      1.76 o 
   0  -7  19        0.13        1.06      1.47 o 
   1  -7  19        1.11       -1.14      1.68 o 
   2  -7  19        1.53        1.57      1.81 o 
  -4  -6  19        0.73        1.59      1.65 o 
  -3  -6  19        1.14        0.95      1.49 o 
  -2  -6  19        0.72        0.60      1.48 o 
  -1  -6  19        0.06        1.44      1.34 o 
   0  -6  19        4.24        2.22      1.78 o 
   1  -6  19        0.01        0.35      1.44 o 
   2  -6  19        1.84        2.57      1.89 o 
   3  -6  19        0.04        0.22      1.78 o 
  -5  -5  19        3.95        6.26      2.16 o 
  -4  -5  19        5.34        3.26      2.44 o 
  -3  -5  19        0.59        0.09      1.41 o 
  -2  -5  19        0.07       -0.62      1.31 o 
  -1  -5  19        1.74        0.40      1.32 o 
   0  -5  19        0.05        1.24      2.29 o 
   1  -5  19        0.03        0.46      1.41 o 
   2  -5  19        0.49        1.18      1.46 o 
   3  -5  19        1.29        1.96      1.62 o 
  -6  -4  19        0.49        0.33      1.55 o 
  -5  -4  19        4.56        1.35      1.56 o 
  -4  -4  19        0.16        0.27      1.53 o 
  -3  -4  19        1.14        0.59      1.40 o 
  -2  -4  19        0.05       -1.12      1.04 o 
  -1  -4  19        3.83        2.06      1.71 o 
   0  -4  19        2.12        1.30      1.55 o 
   1  -4  19        0.12        0.04      1.77 o 
   2  -4  19        1.51        0.39      1.31 o 
   3  -4  19        7.58        5.88      2.89 o 
   4  -4  19        2.01        0.65      2.31 o 
  -6  -3  19        0.56        1.07      1.69 o 
  -5  -3  19        0.00        3.08      1.73 o 
  -4  -3  19        7.10        4.16      2.24 o 
  -3  -3  19        2.30        6.38      1.96 o 
  -2  -3  19        4.68        3.46      1.39 o 
  -1  -3  19        8.91        7.18      2.20 o 
   0  -3  19        3.91        5.16      1.90 o 
   1  -3  19        8.35        6.75      2.01 o 
   2  -3  19        0.03        1.49      2.53 o 
   3  -3  19        3.32        3.96      1.64 o 
   4  -3  19        0.97        4.12      3.08 o 
  -6  -2  19        0.10       -0.06      1.53 o 
  -5  -2  19        2.89        3.15      1.63 o 
  -4  -2  19       10.00       12.79      2.32 o 
  -3  -2  19        0.51        1.03      1.46 o 
  -2  -2  19        1.84        1.61      1.65 o 
  -1  -2  19        0.57        1.27      2.26 o 
   0  -2  19        0.00        0.97      1.53 o 
   1  -2  19       13.82       14.59      4.22 o 
   2  -2  19        2.88        2.81      1.55 o 
   3  -2  19        3.66        3.48      4.12 o 
   4  -2  19       10.23        9.96      3.68 o 
  -7  -1  19        0.76        0.07      2.13 o 
  -6  -1  19        0.22       -0.30      1.41 o 
  -5  -1  19        6.92        4.38      3.67 o 
  -4  -1  19        0.09        0.09      1.29 o 
  -3  -1  19        5.27        4.18      1.79 o 
  -2  -1  19       11.78        6.68      2.12 o 
  -1  -1  19       14.40       14.07      2.58 o 
   0  -1  19       12.54       12.43      3.73 o 
   1  -1  19        6.54        9.14      2.42 o 
   2  -1  19        0.60        1.65      1.36 o 
   3  -1  19        1.32        2.28      1.53 o 
   4  -1  19        0.28        4.09      2.95 o 
  -7   0  19        5.72        8.62      5.88 o 
  -6   0  19        0.01        1.10      1.73 o 
  -5   0  19        0.05       -0.07      1.33 o 
  -4   0  19        2.58        2.42      1.46 o 
  -3   0  19        0.10       -0.12      2.13 o 
  -2   0  19        4.59        5.35      1.65 o 
  -1   0  19        0.71       -0.08      1.39 o 
   0   0  19        0.16        1.49      1.53 o 
   1   0  19        1.62        1.96      1.97 o 
   2   0  19        1.29        0.44      1.30 o 
   3   0  19       15.78       20.51      6.68 o 
   4   0  19        0.26        3.02      1.95 o 
  -7   1  19        1.75       -1.02      1.82 o 
  -6   1  19        0.05        0.06      1.69 o 
  -5   1  19        0.00        0.03      1.76 o 
  -4   1  19        0.23       -0.63      2.22 o 
  -3   1  19        0.34        2.92      2.00 o 
  -2   1  19        8.36        9.37      1.90 o 
  -1   1  19        0.86        0.30      1.40 o 
   0   1  19       16.38       21.85      3.08 o 
   1   1  19        1.47        0.17      1.48 o 
   2   1  19        0.58        1.50      1.48 o 
   3   1  19        0.68        1.95      1.31 o 
  -7   2  19        1.00       -2.55      2.52 o 
  -6   2  19        0.05        1.77      1.76 o 
  -5   2  19        0.02        0.50      1.50 o 
  -4   2  19        0.03        0.78      1.41 o 
  -3   2  19        3.43        1.19      3.34 o 
  -2   2  19        1.43        3.83      2.01 o 
  -1   2  19        3.90        3.71      3.67 o 
   0   2  19        8.10        7.09      1.99 o 
   1   2  19       13.11       13.77      2.42 o 
   2   2  19        8.63        6.99      1.82 o 
   3   2  19        0.41        0.69      1.28 o 
  -7   3  19        1.40       -2.91      2.63 o 
  -6   3  19        0.02       -1.26      2.78 o 
  -5   3  19        0.77       -0.60      1.88 o 
  -4   3  19        1.02       -0.06      1.77 o 
  -3   3  19       12.01       14.95      4.54 o 
  -2   3  19        1.00        1.78      1.98 o 
  -1   3  19        5.35        4.27      2.64 o 
   0   3  19       43.83       35.72      5.31 o 
   1   3  19        0.50        0.94      1.43 o 
   2   3  19        0.18       -0.31      1.27 o 
   3   3  19        0.06        0.74      1.60 o 
  -7   4  19        0.46       -3.61      2.67 o 
  -6   4  19       10.05        7.23      3.85 o 
  -5   4  19        0.31       -2.24      2.31 o 
  -4   4  19        0.01       -1.32      1.68 o 
  -3   4  19        2.23       -0.50      3.02 o 
  -2   4  19        0.10        2.66      2.20 o 
  -1   4  19        2.11        0.37      2.40 o 
   0   4  19        0.79       -0.07      2.26 o 
   1   4  19        4.14        5.17      2.71 o 
   2   4  19        0.12       -1.50      2.09 o 
  -6   5  19        0.13        0.68      3.47 o 
  -5   5  19        0.10       -4.15      3.03 o 
  -4   5  19        0.55        2.20      3.43 o 
  -3   5  19       12.33       11.55      4.57 o 
  -2   5  19        1.69        3.20      2.63 o 
  -1   5  19        9.66        4.73      3.00 o 
   0   5  19        2.19        0.18      2.39 o 
   1   5  19        0.03       -0.18      1.53 o 
  -6   6  19        0.00       -4.28      3.16 o 
  -5   6  19        3.26       -1.31      3.38 o 
  -4   6  19        5.13       -1.25      3.46 o 
  -3   6  19        2.99        1.35      3.73 o 
  -2   6  19        0.12       -1.84      2.75 o 
  -1   6  19       14.76       11.14      3.67 o 
   0   6  19        1.22       -0.39      2.55 o 
  -5   7  19        0.27        1.05      3.97 o 
  -4   7  19        6.63        8.45      4.16 o 
  -2   7  19        2.99        4.34      3.38 o 
  -1   7  19        1.29        3.28      3.57 o 
  -2  -7  20        1.60        0.73      1.52 o 
  -1  -7  20        1.55        1.45      1.59 o 
   0  -7  20        0.62        1.33      1.92 o 
   1  -7  20        5.14        5.25      3.39 o 
  -3  -6  20        0.08        1.70      2.06 o 
  -2  -6  20        1.19        0.83      1.57 o 
  -1  -6  20        0.06        1.60      1.58 o 
   0  -6  20        3.91        6.21      2.33 o 
   1  -6  20       10.76       11.89      4.07 o 
   2  -6  20        0.14        1.55      2.71 o 
  -4  -5  20        0.27        1.90      1.80 o 
  -3  -5  20        0.16        2.05      1.73 o 
  -2  -5  20        3.90        3.83      1.82 o 
  -1  -5  20        0.36       -0.40      1.42 o 
   0  -5  20       12.82       15.96      2.90 o 
   1  -5  20        2.58        4.99      2.31 o 
   2  -5  20        1.77        3.66      1.86 o 
  -5  -4  20        0.20        0.64      1.64 o 
  -4  -4  20        3.68        1.37      1.65 o 
  -3  -4  20        0.22        0.24      1.52 o 
  -2  -4  20        0.03       -0.19      1.38 o 
  -1  -4  20        0.00        0.68      1.77 o 
   0  -4  20        0.14       -0.29      3.53 o 
   1  -4  20        3.64        4.88      1.99 o 
   2  -4  20        5.23        8.59      2.26 o 
   3  -4  20        0.62        1.99      1.64 o 
  -5  -3  20       11.34        8.52      2.28 o 
  -4  -3  20        0.44        0.57      1.60 o 
  -3  -3  20        0.02        1.49      1.49 o 
  -2  -3  20        2.59        2.94      1.64 o 
  -1  -3  20       25.48       33.00      7.67 o 
   0  -3  20        4.93        3.01      4.45 o 
   1  -3  20        0.59        1.85      1.71 o 
   2  -3  20        9.29        7.17      2.95 o 
   3  -3  20        4.88        6.45      1.98 o 
  -6  -2  20        0.28        2.02      1.86 o 
  -5  -2  20        6.16        3.29      1.79 o 
  -4  -2  20        0.06       -0.12      1.39 o 
  -3  -2  20        0.00       -1.09      1.28 o 
  -2  -2  20        0.17        0.94      1.64 o 
  -1  -2  20        2.63        3.55      1.77 o 
   0  -2  20        1.82        1.66      1.75 o 
   1  -2  20        0.81        1.08      1.47 o 
   2  -2  20        1.57        2.24      2.11 o 
   3  -2  20        0.04        1.17      1.62 o 
  -6  -1  20        0.29        0.85      1.67 o 
  -5  -1  20        0.00        2.51      1.64 o 
  -4  -1  20        0.03        1.07      1.51 o 
  -3  -1  20        0.21        0.32      1.31 o 
  -2  -1  20        0.10        0.52      1.44 o 
  -1  -1  20        0.36        1.77      1.60 o 
   0  -1  20        0.21        1.38      1.57 o 
   1  -1  20        0.72        3.14      2.61 o 
   2  -1  20       10.52       17.73      2.89 o 
   3  -1  20        0.22        1.93      1.76 o 
  -6   0  20        1.08       -2.04      1.77 o 
  -5   0  20        1.15        2.06      2.11 o 
  -4   0  20        3.02        3.89      1.70 o 
  -3   0  20        0.47        1.54      1.87 o 
  -2   0  20        0.32        0.15      2.02 o 
  -1   0  20        0.01       -1.92      1.29 o 
   0   0  20        6.53        4.25      3.19 o 
   1   0  20        6.97        6.02      1.98 o 
   2   0  20        4.74        5.16      2.13 o 
   3   0  20        0.63        0.31      1.54 o 
  -6   1  20        4.35        3.17      2.19 o 
  -5   1  20        3.85        4.41      2.32 o 
  -4   1  20        6.68        2.75      3.10 o 
  -3   1  20        0.88        2.29      1.78 o 
  -2   1  20        0.39        1.28      1.48 o 
  -1   1  20        0.29       -0.38      2.96 o 
   0   1  20       69.99       69.90      9.41 o 
   1   1  20        0.47        0.52      1.62 o 
   2   1  20        0.11        0.17      3.10 o 
   3   1  20        8.55        7.77      2.21 o 
  -6   2  20        0.79        1.23      3.44 o 
  -5   2  20        3.05        2.58      2.07 o 
  -4   2  20        8.28        9.71      2.71 o 
  -3   2  20        5.80        2.35      3.47 o 
  -2   2  20        0.53        1.02      2.35 o 
  -1   2  20        0.14        2.90      2.57 o 
   0   2  20       11.41        6.41      1.98 o 
   1   2  20        0.39        0.31      4.41 o 
   2   2  20        3.44        1.94      2.00 o 
  -6   3  20        3.93        2.44      3.42 o 
  -5   3  20        1.91        0.84      2.02 o 
  -4   3  20        0.01       -1.14      2.45 o 
  -3   3  20        2.61        8.19      4.20 o 
  -2   3  20        0.17       -2.47      2.28 o 
  -1   3  20        4.86        1.20      2.51 o 
   0   3  20        8.17        4.95      2.87 o 
   1   3  20        0.04        2.38      2.57 o 
  -6   4  20        3.90        3.60      3.79 o 
  -5   4  20        2.37        7.93      4.11 o 
  -4   4  20        0.10       -0.03      1.75 o 
  -3   4  20        0.43        1.02      3.15 o 
  -2   4  20        0.70        0.74      2.44 o 
  -1   4  20        4.60       11.83      3.69 o 
   0   4  20        4.40        3.26      2.69 o 
   1   4  20        1.02        1.95      2.85 o 
  -5   5  20        3.04        3.07      3.77 o 
  -4   5  20        1.95        0.02      3.60 o 
  -3   5  20        1.79        6.82      4.39 o 
  -2   5  20        1.68       -1.96      2.75 o 
  -1   5  20        2.20       -0.53      2.43 o 
   0   5  20        0.36        0.29      2.68 o 
  -5   6  20        0.08       -0.02      3.80 o 
  -4   6  20        0.14       -2.52      3.21 o 
  -2   6  20        1.63        4.04      3.42 o 
  -1   6  20        0.08        0.17      3.10 o 
  -2  -6  21        0.25        1.36      1.75 o 
  -1  -6  21        0.83       -0.91      1.56 o 
   0  -6  21        6.51        4.81      3.31 o 
  -3  -5  21        2.30        2.99      2.37 o 
  -2  -5  21        0.27        0.34      1.59 o 
  -1  -5  21        2.21        1.18      2.11 o 
   0  -5  21        0.00        0.62      1.89 o 
   1  -5  21        2.48        7.25      3.71 o 
  -4  -4  21        2.21        2.90      2.00 o 
  -3  -4  21        0.07       -0.54      1.50 o 
  -2  -4  21        1.61        1.69      1.64 o 
  -1  -4  21        0.21        3.38      2.08 o 
   0  -4  21        0.25        1.31      1.88 o 
   1  -4  21        0.62       -0.37      1.65 o 
   2  -4  21        0.17        1.39      2.30 o 
  -5  -3  21        1.74        1.78      1.83 o 
  -4  -3  21        0.35        1.31      1.82 o 
  -3  -3  21        0.05       -2.56      2.17 o 
  -2  -3  21        0.18        0.46      1.50 o 
  -1  -3  21        4.11        3.25      1.92 o 
   0  -3  21        2.35        3.75      3.13 o 
   1  -3  21        0.02        3.36      1.99 o 
   2  -3  21        1.11        4.13      3.12 o 
  -5  -2  21        1.50        1.72      1.80 o 
  -4  -2  21        0.36        0.57      1.54 o 
  -3  -2  21        0.46        1.74      2.28 o 
  -2  -2  21        0.05        0.04      1.70 o 
  -1  -2  21        1.44        0.31      1.61 o 
   0  -2  21        0.03        1.71      1.76 o 
   1  -2  21        0.63        0.59      1.58 o 
   2  -2  21        5.26        5.48      2.14 o 
  -5  -1  21        4.84        2.52      1.82 o 
  -4  -1  21        1.00        3.44      1.75 o 
  -3  -1  21        0.12       -0.84      1.48 o 
  -2  -1  21        0.54       -0.66      3.17 o 
  -1  -1  21        7.90        6.24      3.42 o 
   0  -1  21        5.94        4.58      1.92 o 
   1  -1  21        0.73        0.98      1.67 o 
   2  -1  21        1.05        1.23      3.07 o 
  -5   0  21        0.10        1.52      1.92 o 
  -4   0  21        1.00       -0.70      1.41 o 
  -3   0  21        2.55        1.26      1.64 o 
  -2   0  21        3.54        6.58      2.27 o 
  -1   0  21        1.62        4.49      4.90 o 
   0   0  21        0.81        2.18      3.57 o 
   1   0  21        6.60       10.51      3.71 o 
   2   0  21        1.82        2.25      2.69 o 
  -6   1  21        0.03        1.04      2.02 o 
  -5   1  21        0.12       -1.25      1.91 o 
  -4   1  21        0.06        0.82      2.29 o 
  -3   1  21        0.47        0.98      3.32 o 
  -2   1  21        1.24        3.14      2.04 o 
  -1   1  21        0.67        1.09      2.33 o 
   0   1  21        4.13        4.41      2.19 o 
   1   1  21        7.48        8.53      2.35 o 
   2   1  21        0.12        2.72      2.51 o 
  -5   2  21        0.08       -1.45      3.93 o 
  -4   2  21        0.21       -1.67      2.78 o 
  -3   2  21        0.00        4.05      3.64 o 
  -2   2  21        1.29        2.58      3.00 o 
  -1   2  21        0.21       -2.39      2.23 o 
   0   2  21       16.83       11.53      3.91 o 
   1   2  21       11.93       14.10      6.01 o 
  -5   3  21        0.93       -0.72      3.20 o 
  -4   3  21        0.52        5.05      3.78 o 
  -3   3  21        0.01        3.56      3.58 o 
  -2   3  21        0.16        2.81      3.01 o 
  -1   3  21        0.59        0.75      2.82 o 
   0   3  21        4.62        0.83      2.86 o 
  -5   4  21        4.37        8.11      4.30 o 
  -4   4  21        0.03       -2.35      3.41 o 
  -3   4  21        0.76        7.75      4.61 o 
  -2   4  21        1.06       -0.99      2.65 o 
  -1   4  21        0.93        1.07      2.80 o 
  -4   5  21        3.10        2.98      4.11 o 
  -2   5  21        0.04        2.59      3.11 o 
  -1   5  21        0.72        2.30      3.30 o 
  -2  -4  22        3.33        0.96      1.94 o 
  -1  -4  22        5.03        4.29      2.65 o 
   0  -4  22        0.18       -2.87      2.12 o 
  -3  -3  22        1.13        0.63      1.89 o 
  -2  -3  22        0.02        2.33      1.76 o 
  -1  -3  22        6.56       11.69      2.85 o 
   0  -3  22        0.02       -0.08      2.11 o 
  -4  -2  22        0.00       -1.92      2.11 o 
  -3  -2  22        0.01        1.95      1.77 o 
  -2  -2  22        8.43        4.82      2.30 o 
  -1  -2  22        3.97        5.35      2.46 o 
   0  -2  22        0.51        1.92      1.98 o 
   1  -2  22        0.83        6.70      3.09 o 
  -4  -1  22        2.43        1.03      1.88 o 
  -3  -1  22        0.03        0.67      2.28 o 
  -2  -1  22        0.91       -0.36      1.80 o 
  -1  -1  22        1.32        0.21      1.74 o 
   0  -1  22        0.10        2.91      2.02 o 
   1  -1  22        0.03        2.03      2.73 o 
  -4   0  22        4.66        5.12      2.66 o 
  -3   0  22        2.18        2.03      1.69 o 
  -2   0  22        0.07        1.97      1.92 o 
  -1   0  22        7.58       10.58      3.98 o 
   0   0  22        0.73        4.50      2.03 o 
   1   0  22        0.08        0.20      2.35 o 
  -4   1  22        6.20        4.38      2.36 o 
  -3   1  22        0.18       -2.84      3.29 o 
  -2   1  22        1.85        1.66      3.06 o 
  -1   1  22       12.31       10.58      3.81 o 
   0   1  22        0.02        2.13      2.15 o 
  -4   2  22        3.65        2.14      2.33 o 
  -3   2  22        0.00       -4.34      3.48 o 
  -2   2  22        0.77        1.70      3.15 o 
  -1   2  22        8.40       11.90      4.24 o 
  -4   3  22        0.24        2.87      2.10 o 
  -2   3  22        1.67        3.22      3.15 o 
  -1   3  22        0.16        1.15      3.18 o 
  -2  -1  23        0.42       -0.68      1.99 o 
  -2   0  23        7.49        5.10      2.35 o 
                                                 
